# Supplementary material for: Key hepatic metabolic pathways are altered in germ-free mice during pregnancy
Source: PLoS One. 2021 Mar 12;16(3):e0248351. doi: 10.1371/journal.pone.0248351 (PMC7954286; doi:10.1371/journal.pone.0248351)
Supplement: S1 Table — (XLSX) [file pone.0248351.s005.xlsx]

## Sheet: CVP vs CVNP
Compound ID	FC	FDR
HMDB61170	36.9772	0.00967325
HMDB61142	2.95237	0.00889904
HMDB61114	3.00714	0.0388506
HMDB61057	13.0518	0.0137928
HMDB61054	13.0518	0.0137928
HMDB61033	27.3986	0.00102849
HMDB61016	0.682531	0.246525
HMDB60962	0.296676	0.0153234
HMDB60925	1.95854	0.00910637
HMDB60924	1.95854	0.00910637
HMDB60757	0.952089	0.596846
HMDB60742	0.816281	0.489719
HMDB60702	5.29496	0.0172183
HMDB60701	5.29496	0.0172183
HMDB60680	1.08032	0.642644
HMDB60676	5.29496	0.0172183
HMDB60650	0.918384	0.419784
HMDB60610	0.87407	0.329
HMDB60576	2.59019	0.00779868
HMDB60569	17.2233	0.13255
HMDB60482	1.66312	0.099831
HMDB60408	7.12431	0.0026601
HMDB60390	1.20148	0.294537
HMDB60339	3.00714	0.0388506
HMDB60316	0.681661	0.097222
HMDB60280	0.615663	0.0722964
HMDB60279	1.08032	0.642644
HMDB60132	0.033188	0.00211089
HMDB60131	0.033188	0.00211089
HMDB60128	1.88387	0.104083
HMDB60127	1.88387	0.104083
HMDB60113	11.5015	0.00430819
HMDB60102	0.513397	0.0225222
HMDB60101	0.513397	0.0225222
HMDB60089	3.00714	0.0388506
HMDB60088	27.3986	0.00102849
HMDB60083	1.89555	0.0643574
HMDB60082	0.562142	0.00801887
HMDB60070	0.816281	0.489719
HMDB60053	3.00714	0.0388506
HMDB60052	1.72038	0.130874
HMDB60039	0.530197	0.0214052
HMDB60015	1.42789	0.229262
HMDB60000	1.27141	0.251025
HMDB59994	1.15476	0.576875
HMDB59965	0.827432	0.147254
HMDB59934	0.897356	0.204644
HMDB59911	1.15476	0.576875
HMDB59885	1.72038	0.130874
HMDB59880	1.48265	0.00290471
HMDB59875	1.72038	0.130874
HMDB59871	0.628638	0.0144141
HMDB59870	0.902189	0.499772
HMDB59862	1.48265	0.00290471
HMDB59846	1.08032	0.642644
HMDB59838	1.72038	0.130874
HMDB59828	0.558383	0.0160213
HMDB59827	1.72038	0.130874
HMDB59803	2.32604	0.000133616
HMDB59802	2.32604	0.000133616
HMDB59761	1.72038	0.130874
HMDB59756	1.20148	0.294537
HMDB59754	0.598705	0.0514552
HMDB59720	0.615663	0.0722964
HMDB59719	0.598705	0.0514552
HMDB59708	0.598705	0.0514552
HMDB59660	2.08987	0.0163837
HMDB59643	0.0688476	0.00767377
HMDB59633	1.66312	0.099831
HMDB59631	2.32604	0.000133616
HMDB59608	1.72038	0.130874
HMDB59586	0.710166	0.0476246
HMDB56150	0.24173	0.0454582
HMDB56143	0.24173	0.0454582
HMDB56004	0.24173	0.0454582
HMDB55976	0.24173	0.0454582
HMDB41990	3.06332	0.076931
HMDB41928	0.513397	0.0225222
HMDB41925	13.2497	0.00144988
HMDB41862	2.46044	0.0239777
HMDB41789	1.27141	0.251025
HMDB41732	2.95237	0.00889904
HMDB41731	2.95237	0.00889904
HMDB41704	1.36147	0.350147
HMDB41698	1.36147	0.350147
HMDB41656	1.36147	0.350147
HMDB41655	1.8066	0.0944798
HMDB41651	1.8066	0.0944798
HMDB41646	1.27141	0.251025
HMDB41631	1.72038	0.130874
HMDB41586	17.2233	0.13255
HMDB41572	74.0862	0.00701781
HMDB41533	0.0619668	0.00818551
HMDB41527	0.033188	0.00211089
HMDB41494	8.72029	0.0669736
HMDB41480	0.628638	0.0144141
HMDB41469	8.72029	0.0669736
HMDB41454	81.963	0.0164232
HMDB41430	0.573479	0.0144141
HMDB41425	17.2233	0.13255
HMDB41422	0.562142	0.00801887
HMDB41401	2.54475	0.0947727
HMDB41393	1.53821	0.0144141
HMDB41390	1.53821	0.0144141
HMDB41360	1.4406	0.244246
HMDB41359	2.95237	0.00889904
HMDB41335	1.66312	0.099831
HMDB41302	2.41131	0.00978494
HMDB41292	1.4406	0.244246
HMDB41283	1.20148	0.294537
HMDB41192	2.32604	0.000133616
HMDB41183	0.0619668	0.00818551
HMDB41152	27.3986	0.00102849
HMDB41139	2.54475	0.0947727
HMDB41135	0.033188	0.00211089
HMDB41112	0.0688476	0.00767377
HMDB41111	0.0688476	0.00767377
HMDB41098	2.95237	0.00889904
HMDB41085	2.0736	0.0168513
HMDB41082	0.558383	0.0160213
HMDB41058	3.00714	0.0388506
HMDB41013	1.72038	0.130874
HMDB41011	1.72038	0.130874
HMDB41001	2.41131	0.00978494
HMDB40999	0.033188	0.00211089
HMDB40994	5.84093	0.0137928
HMDB40918	0.24173	0.0454582
HMDB40905	17.2233	0.13255
HMDB40901	0.605005	0.0620202
HMDB40900	2.46019	0.0243777
HMDB40839	0.24173	0.0454582
HMDB40766	1.72038	0.130874
HMDB40746	27.3986	0.00102849
HMDB40742	2.54475	0.0947727
HMDB40725	8.72029	0.0669736
HMDB40724	2.95237	0.00889904
HMDB40702	27.3986	0.00102849
HMDB40692	0.91751	0.403466
HMDB40642	8.66469	0.00211089
HMDB40620	2.95237	0.00889904
HMDB40598	0.902189	0.499772
HMDB40553	0.0619668	0.00818551
HMDB40397	8.72029	0.0669736
HMDB40392	0.902189	0.499772
HMDB40351	1.4406	0.244246
HMDB40323	2.95237	0.00889904
HMDB40322	2.95237	0.00889904
HMDB40314	1.8066	0.0944798
HMDB40227	8.72029	0.0669736
HMDB40206	8.72029	0.0669736
HMDB40196	0.598705	0.0514552
HMDB40180	0.10477	0.0143963
HMDB40105	0.816281	0.489719
HMDB40104	0.816281	0.489719
HMDB40103	0.816281	0.489719
HMDB40102	0.816281	0.489719
HMDB40075	0.816281	0.489719
HMDB40074	0.816281	0.489719
HMDB40073	0.816281	0.489719
HMDB40072	0.816281	0.489719
HMDB40071	0.816281	0.489719
HMDB40064	0.816281	0.489719
HMDB40063	0.816281	0.489719
HMDB40035	0.816281	0.489719
HMDB39962	1.0047	0.52922
HMDB39903	5.29496	0.0172183
HMDB39902	2.95237	0.00889904
HMDB39871	0.033188	0.00211089
HMDB39822	0.0688476	0.00767377
HMDB39816	1.72038	0.130874
HMDB39775	2.95237	0.00889904
HMDB39735	3.00714	0.0388506
HMDB39716	3.00714	0.0388506
HMDB39712	4.8048	0.0382236
HMDB39702	1.72038	0.130874
HMDB39692	0.0688476	0.00767377
HMDB39687	1.72038	0.130874
HMDB39614	27.3986	0.00102849
HMDB39598	3.06332	0.076931
HMDB39596	3.06332	0.076931
HMDB39592	2.32604	0.000133616
HMDB39589	3.00714	0.0388506
HMDB39585	0.886821	0.470692
HMDB39569	27.3986	0.00102849
HMDB39557	0.682531	0.246525
HMDB39530	11.5015	0.00430819
HMDB39522	8.72029	0.0669736
HMDB39516	17.2233	0.13255
HMDB39498	0.0688476	0.00767377
HMDB39486	0.513397	0.0225222
HMDB39461	0.558383	0.0160213
HMDB39449	1.8066	0.0944798
HMDB39443	1.56404	0.219946
HMDB39324	1.46677	0.187638
HMDB39248	2.54475	0.0947727
HMDB39212	0.0619668	0.00818551
HMDB39155	11.5015	0.00430819
HMDB39146	2.32604	0.000133616
HMDB39142	2.32604	0.000133616
HMDB39133	11.5015	0.00430819
HMDB39071	2.54475	0.0947727
HMDB39040	0.91751	0.403466
HMDB39012	3.00714	0.0388506
HMDB39008	1.72038	0.130874
HMDB38966	2.85239	0.0422235
HMDB38961	0.0619668	0.00818551
HMDB38958	0.562142	0.00801887
HMDB38935	0.435365	0.0138265
HMDB38910	7.12431	0.0026601
HMDB38909	11.5015	0.00430819
HMDB38908	2.41131	0.00978494
HMDB38845	2.95237	0.00889904
HMDB38805	2.95237	0.00889904
HMDB38803	0.0619668	0.00818551
HMDB38802	0.0619668	0.00818551
HMDB38801	0.0619668	0.00818551
HMDB38800	0.0619668	0.00818551
HMDB38799	0.0619668	0.00818551
HMDB38784	2.54475	0.0947727
HMDB38761	1.20148	0.294537
HMDB38760	1.20148	0.294537
HMDB38734	17.2233	0.13255
HMDB38733	17.2233	0.13255
HMDB38704	17.2233	0.13255
HMDB38702	13.2497	0.00144988
HMDB38694	0.513397	0.0225222
HMDB38689	0.513397	0.0225222
HMDB38688	0.513397	0.0225222
HMDB38687	0.513397	0.0225222
HMDB38684	27.3986	0.00102849
HMDB38657	1.56404	0.219946
HMDB38557	1.72038	0.130874
HMDB38552	1.4406	0.244246
HMDB38549	1.36147	0.350147
HMDB38532	8.72029	0.0669736
HMDB38531	8.72029	0.0669736
HMDB38530	0.10477	0.0143963
HMDB38527	8.72029	0.0669736
HMDB38521	3.00714	0.0388506
HMDB38520	0.513397	0.0225222
HMDB38505	1.8081	0.562408
HMDB38504	1.8081	0.562408
HMDB38476	17.2233	0.13255
HMDB38434	0.816281	0.489719
HMDB38400	0.558383	0.0160213
HMDB38388	0.296676	0.0153234
HMDB38290	1.72038	0.130874
HMDB38280	8.72029	0.0669736
HMDB38270	8.72029	0.0669736
HMDB38251	1.72038	0.130874
HMDB38242	74.0862	0.00701781
HMDB38172	0.513397	0.0225222
HMDB38148	17.2233	0.13255
HMDB38117	5.29496	0.0172183
HMDB38104	8.66469	0.00211089
HMDB38083	1.8066	0.0944798
HMDB38067	0.558383	0.0160213
HMDB38065	103.216	0.011126
HMDB37824	1.72038	0.130874
HMDB37781	0.0619668	0.00818551
HMDB37750	2.95237	0.00889904
HMDB37740	1.66609	0.245112
HMDB37679	2.32604	0.000133616
HMDB37647	0.562142	0.00801887
HMDB37609	3.06332	0.076931
HMDB37599	2.95237	0.00889904
HMDB37598	2.95237	0.00889904
HMDB37581	2.95237	0.00889904
HMDB37544	1.66312	0.099831
HMDB37523	3.00714	0.0388506
HMDB37508	2.95237	0.00889904
HMDB37505	2.95237	0.00889904
HMDB37490	2.95237	0.00889904
HMDB37486	2.95237	0.00889904
HMDB37456	2.95237	0.00889904
HMDB37396	0.628638	0.0144141
HMDB37380	1.8081	0.562408
HMDB37379	17.2233	0.13255
HMDB37372	0.902189	0.499772
HMDB37326	74.0862	0.00701781
HMDB37318	2.95237	0.00889904
HMDB37317	2.95237	0.00889904
HMDB37314	1.8066	0.0944798
HMDB37303	1.72038	0.130874
HMDB37302	1.72038	0.130874
HMDB37301	8.72029	0.0669736
HMDB37294	2.41131	0.00978494
HMDB37280	1.72038	0.130874
HMDB37254	1.36147	0.350147
HMDB37252	2.95237	0.00889904
HMDB37181	1.89555	0.0643574
HMDB37180	3.1836	0.0451112
HMDB37172	1.72038	0.130874
HMDB37170	0.558383	0.0160213
HMDB37150	0.558383	0.0160213
HMDB37070	17.2233	0.13255
HMDB37059	17.2233	0.13255
HMDB37025	1.72038	0.130874
HMDB37024	1.72038	0.130874
HMDB37017	1.72038	0.130874
HMDB37015	1.72038	0.130874
HMDB37010	1.72038	0.130874
HMDB37009	1.72038	0.130874
HMDB37008	1.72038	0.130874
HMDB37005	17.2233	0.13255
HMDB37001	0.558383	0.0160213
HMDB36930	3.00714	0.0388506
HMDB36907	1.20148	0.294537
HMDB36889	27.3986	0.00102849
HMDB36853	4.8048	0.0382236
HMDB36852	4.8048	0.0382236
HMDB36845	4.8048	0.0382236
HMDB36839	3.00714	0.0388506
HMDB36835	0.530197	0.0214052
HMDB36830	1.72038	0.130874
HMDB36829	1.72038	0.130874
HMDB36826	0.513397	0.0225222
HMDB36816	2.41131	0.00978494
HMDB36815	4.8048	0.0382236
HMDB36814	2.41131	0.00978494
HMDB36811	0.513397	0.0225222
HMDB36810	0.513397	0.0225222
HMDB36806	3.00714	0.0388506
HMDB36805	0.513397	0.0225222
HMDB36804	74.0862	0.00701781
HMDB36803	74.0862	0.00701781
HMDB36802	1.72038	0.130874
HMDB36801	8.66469	0.00211089
HMDB36776	3.00714	0.0388506
HMDB36775	0.513397	0.0225222
HMDB36761	2.85239	0.0422235
HMDB36754	1.72038	0.130874
HMDB36752	3.00714	0.0388506
HMDB36751	4.8048	0.0382236
HMDB36748	27.3986	0.00102849
HMDB36740	7.12431	0.0026601
HMDB36726	2.85239	0.0422235
HMDB36724	3.00714	0.0388506
HMDB36722	2.41131	0.00978494
HMDB36721	1.72038	0.130874
HMDB36719	2.41131	0.00978494
HMDB36713	3.00714	0.0388506
HMDB36712	3.00714	0.0388506
HMDB36711	13.2497	0.00144988
HMDB36710	13.2497	0.00144988
HMDB36709	0.513397	0.0225222
HMDB36706	3.00714	0.0388506
HMDB36705	0.513397	0.0225222
HMDB36703	0.513397	0.0225222
HMDB36702	1.72038	0.130874
HMDB36700	2.85239	0.0422235
HMDB36698	3.00714	0.0388506
HMDB36697	13.2497	0.00144988
HMDB36634	2.95237	0.00889904
HMDB36633	2.95237	0.00889904
HMDB36623	2.85239	0.0422235
HMDB36619	1.36147	0.350147
HMDB36599	8.72029	0.0669736
HMDB36598	1.72038	0.130874
HMDB36568	7.12431	0.0026601
HMDB36564	13.2497	0.00144988
HMDB36547	0.24173	0.0454582
HMDB36540	0.0619668	0.00818551
HMDB36479	1000	0.177878
HMDB36463	2.54475	0.0947727
HMDB36433	0.0619668	0.00818551
HMDB36382	0.918384	0.419784
HMDB36356	7.12431	0.0026601
HMDB36347	2.32604	0.000133616
HMDB36309	17.2233	0.13255
HMDB36302	8.66469	0.00211089
HMDB36262	0.513397	0.0225222
HMDB36249	1.88387	0.104083
HMDB36210	1.89555	0.0643574
HMDB36190	4.8048	0.0382236
HMDB36152	17.2233	0.13255
HMDB36151	17.2233	0.13255
HMDB36146	2.85239	0.0422235
HMDB36129	1.72038	0.130874
HMDB36128	1.72038	0.130874
HMDB36127	1.72038	0.130874
HMDB36115	1.72038	0.130874
HMDB36114	1.72038	0.130874
HMDB36113	1.72038	0.130874
HMDB36088	1.72038	0.130874
HMDB36087	1.72038	0.130874
HMDB36085	1.72038	0.130874
HMDB36083	1.72038	0.130874
HMDB36082	1.72038	0.130874
HMDB36080	1.72038	0.130874
HMDB36079	1.72038	0.130874
HMDB36050	2.32604	0.000133616
HMDB36048	8.72029	0.0669736
HMDB36044	1.72038	0.130874
HMDB36039	17.2233	0.13255
HMDB36038	17.2233	0.13255
HMDB36018	0.0688476	0.00767377
HMDB36012	0.033188	0.00211089
HMDB35995	1.56404	0.219946
HMDB35989	2.41131	0.00978494
HMDB35985	17.2233	0.13255
HMDB35927	0.558383	0.0160213
HMDB35926	0.558383	0.0160213
HMDB35916	0.558383	0.0160213
HMDB35908	3.06332	0.076931
HMDB35877	0.562142	0.00801887
HMDB35813	27.3986	0.00102849
HMDB35768	1.89555	0.0643574
HMDB35744	1.72038	0.130874
HMDB35743	1.72038	0.130874
HMDB35741	1.72038	0.130874
HMDB35740	17.2233	0.13255
HMDB35738	1.72038	0.130874
HMDB35737	1.72038	0.130874
HMDB35706	1.72038	0.130874
HMDB35692	0.513397	0.0225222
HMDB35678	8.72029	0.0669736
HMDB35677	7.12431	0.0026601
HMDB35676	7.12431	0.0026601
HMDB35656	1.72038	0.130874
HMDB35647	17.2233	0.13255
HMDB35644	17.2233	0.13255
HMDB35637	2.85239	0.0422235
HMDB35622	1.72038	0.130874
HMDB35604	1.72038	0.130874
HMDB35602	27.3986	0.00102849
HMDB35601	2.41131	0.00978494
HMDB35600	1.72038	0.130874
HMDB35599	3.06332	0.076931
HMDB35586	0.0688476	0.00767377
HMDB35585	0.033188	0.00211089
HMDB35582	81.963	0.0164232
HMDB35581	11.5015	0.00430819
HMDB35477	8.66469	0.00211089
HMDB35440	2.54475	0.0947727
HMDB35403	2.54475	0.0947727
HMDB35394	4.8048	0.0382236
HMDB35366	8.32151	0.0646959
HMDB35326	0.0688476	0.00767377
HMDB35324	0.0619668	0.00818551
HMDB35311	3.00714	0.0388506
HMDB35310	17.2233	0.13255
HMDB35302	22.2957	0.207505
HMDB35299	22.2957	0.207505
HMDB35288	23.6854	0.0194835
HMDB35283	8.66469	0.00211089
HMDB35280	1.72038	0.130874
HMDB35277	1.72038	0.130874
HMDB35273	7.12431	0.0026601
HMDB35254	2.32604	0.000133616
HMDB35241	1.72038	0.130874
HMDB35231	1.89555	0.0643574
HMDB35221	1.8081	0.562408
HMDB35220	2.54475	0.0947727
HMDB35219	2.95237	0.00889904
HMDB35214	1.8066	0.0944798
HMDB35210	17.2233	0.13255
HMDB35203	1.72038	0.130874
HMDB35200	27.3986	0.00102849
HMDB35185	2.41131	0.00978494
HMDB35158	1.72038	0.130874
HMDB35157	8.72029	0.0669736
HMDB35144	1.8081	0.562408
HMDB35142	1.56404	0.219946
HMDB35125	1.72038	0.130874
HMDB35120	1.72038	0.130874
HMDB35116	3.00714	0.0388506
HMDB35100	1.72038	0.130874
HMDB35092	1.72038	0.130874
HMDB35085	74.0862	0.00701781
HMDB35078	1.72038	0.130874
HMDB35077	1.72038	0.130874
HMDB35070	2.95237	0.00889904
HMDB35054	1.72038	0.130874
HMDB35034	0.0619668	0.00818551
HMDB35024	11.5015	0.00430819
HMDB35019	2.32604	0.000133616
HMDB34985	1.72038	0.130874
HMDB34975	1.72038	0.130874
HMDB34974	1.72038	0.130874
HMDB34973	1.72038	0.130874
HMDB34958	0.530197	0.0214052
HMDB34957	0.530197	0.0214052
HMDB34944	2.41131	0.00978494
HMDB34916	1.72038	0.130874
HMDB34903	8.72029	0.0669736
HMDB34845	0.558383	0.0160213
HMDB34819	0.24173	0.0454582
HMDB34764	0.558383	0.0160213
HMDB34761	0.558383	0.0160213
HMDB34758	0.558383	0.0160213
HMDB34740	0.24173	0.0454582
HMDB34739	0.24173	0.0454582
HMDB34715	1.72038	0.130874
HMDB34712	27.3986	0.00102849
HMDB34696	17.2233	0.13255
HMDB34683	0.0688476	0.00767377
HMDB34656	0.0619668	0.00818551
HMDB34648	0.0619668	0.00818551
HMDB34644	0.0688476	0.00767377
HMDB34643	0.0619668	0.00818551
HMDB34628	0.24173	0.0454582
HMDB34622	0.24173	0.0454582
HMDB34617	3.06332	0.076931
HMDB34573	2.95237	0.00889904
HMDB34549	0.0619668	0.00818551
HMDB34528	0.0688476	0.00767377
HMDB34507	0.0619668	0.00818551
HMDB34505	0.0688476	0.00767377
HMDB34498	1.66609	0.245112
HMDB34441	107.411	0.129139
HMDB34422	0.0688476	0.00767377
HMDB34421	1.8081	0.562408
HMDB34409	1.8066	0.0944798
HMDB34403	1.88387	0.104083
HMDB34395	1.27141	0.251025
HMDB34331	1.56404	0.219946
HMDB34329	0.0688476	0.00767377
HMDB34328	0.033188	0.00211089
HMDB34301	0.918384	0.419784
HMDB34297	0.558383	0.0160213
HMDB34293	1.88387	0.104083
HMDB34278	2.95237	0.00889904
HMDB34246	1.48265	0.00290471
HMDB34227	0.0619668	0.00818551
HMDB34218	2.95237	0.00889904
HMDB34200	22.2957	0.207505
HMDB34192	1.8081	0.562408
HMDB34181	1.66312	0.099831
HMDB34172	1.20148	0.294537
HMDB34170	1.48265	0.00290471
HMDB34169	0.897356	0.204644
HMDB34153	1.89555	0.0643574
HMDB34133	2.32604	0.000133616
HMDB34131	0.902189	0.499772
HMDB34105	1.36147	0.350147
HMDB34090	28.7733	0.00289527
HMDB34079	1.56404	0.219946
HMDB34074	0.558383	0.0160213
HMDB34064	6.56427	0.0814302
HMDB34004	1.8066	0.0944798
HMDB34002	1.36147	0.350147
HMDB33966	1.53821	0.0144141
HMDB33950	2.54475	0.0947727
HMDB33928	1.36147	0.350147
HMDB33923	0.918384	0.419784
HMDB33903	1.08032	0.642644
HMDB33899	17.2233	0.13255
HMDB33897	2.41131	0.00978494
HMDB33880	2.54475	0.0947727
HMDB33879	2.54475	0.0947727
HMDB33860	1.8066	0.0944798
HMDB33845	2.46044	0.0239777
HMDB33812	0.827432	0.147254
HMDB33794	0.558383	0.0160213
HMDB33791	0.562142	0.00801887
HMDB33790	1.8066	0.0944798
HMDB33789	2.54475	0.0947727
HMDB33771	2.32604	0.000133616
HMDB33743	1.33816	0.0590136
HMDB33717	2.46044	0.0239777
HMDB33660	17.2233	0.13255
HMDB33601	74.0862	0.00701781
HMDB33589	0.897356	0.204644
HMDB33567	1.89555	0.0643574
HMDB33554	0.558383	0.0160213
HMDB33546	4.8048	0.0382236
HMDB33537	2.54475	0.0947727
HMDB33534	2.54475	0.0947727
HMDB33485	0.897356	0.204644
HMDB33463	0.816281	0.489719
HMDB33462	0.816281	0.489719
HMDB33428	3.1836	0.0451112
HMDB33423	0.24173	0.0454582
HMDB33421	1.56404	0.219946
HMDB33399	23.6854	0.0194835
HMDB33308	1.36147	0.350147
HMDB33270	2.95237	0.00889904
HMDB33256	0.0619668	0.00818551
HMDB33237	2.29708	0.107022
HMDB33234	22.2957	0.207505
HMDB33229	17.2233	0.13255
HMDB33166	1.89555	0.0643574
HMDB33153	1.36147	0.350147
HMDB33016	2.32604	0.000133616
HMDB33015	2.32604	0.000133616
HMDB33003	1.20148	0.294537
HMDB32966	1.20148	0.294537
HMDB32953	2.32604	0.000133616
HMDB32925	0.033188	0.00211089
HMDB32920	0.827432	0.147254
HMDB32919	1.20148	0.294537
HMDB32918	1.48265	0.00290471
HMDB32901	8.72029	0.0669736
HMDB32875	0.033188	0.00211089
HMDB32785	2.95237	0.00889904
HMDB32783	1.88387	0.104083
HMDB32773	27.3986	0.00102849
HMDB32770	27.3986	0.00102849
HMDB32707	1.8066	0.0944798
HMDB32669	1.56404	0.219946
HMDB32638	0.562142	0.00801887
HMDB32629	1.20148	0.294537
HMDB32609	1.08032	0.642644
HMDB32606	1.20148	0.294537
HMDB32604	1.20148	0.294537
HMDB32594	1.20148	0.294537
HMDB32588	0.24173	0.0454582
HMDB32576	0.827432	0.147254
HMDB32572	1.20148	0.294537
HMDB32553	3.00714	0.0388506
HMDB32540	4.8048	0.0382236
HMDB32538	0.918384	0.419784
HMDB32536	1.72038	0.130874
HMDB32535	0.558383	0.0160213
HMDB32450	1.89555	0.0643574
HMDB32438	1.8066	0.0944798
HMDB32402	1.89555	0.0643574
HMDB32399	1.20148	0.294537
HMDB32331	8.72029	0.0669736
HMDB32324	1.89555	0.0643574
HMDB32257	11.5015	0.00430819
HMDB32249	1.89555	0.0643574
HMDB32242	1.72038	0.130874
HMDB32221	0.598362	0.347058
HMDB32193	8.72029	0.0669736
HMDB32182	0.562142	0.00801887
HMDB32123	0.033188	0.00211089
HMDB32120	1.72038	0.130874
HMDB32113	0.24173	0.0454582
HMDB32107	0.033188	0.00211089
HMDB32106	1.8081	0.562408
HMDB32095	28.7733	0.00289527
HMDB32065	1.89555	0.0643574
HMDB32060	2.41131	0.00978494
HMDB32051	8.72029	0.0669736
HMDB32049	2.32604	0.000133616
HMDB32004	0.0688476	0.00767377
HMDB31969	1.33816	0.0590136
HMDB31956	1.4406	0.244246
HMDB31954	1.4406	0.244246
HMDB31932	0.682531	0.246525
HMDB31911	1.8066	0.0944798
HMDB31902	17.2233	0.13255
HMDB31885	0.696483	0.567133
HMDB31866	2.41131	0.00978494
HMDB31863	1.33816	0.0590136
HMDB31854	1.72038	0.130874
HMDB31834	0.558383	0.0160213
HMDB31824	1.36147	0.350147
HMDB31793	1.27141	0.251025
HMDB31735	1.48265	0.00290471
HMDB31728	4.8048	0.0382236
HMDB31715	1.8066	0.0944798
HMDB31711	0.562142	0.00801887
HMDB31692	8.72029	0.0669736
HMDB31641	0.918384	0.419784
HMDB31625	2.41131	0.00978494
HMDB31624	2.41131	0.00978494
HMDB31609	1.20148	0.294537
HMDB31565	4.8048	0.0382236
HMDB31510	0.598705	0.0514552
HMDB31465	2.41131	0.00978494
HMDB31464	3.00714	0.0388506
HMDB31454	2.41131	0.00978494
HMDB31391	0.24173	0.0454582
HMDB31375	2.85239	0.0422235
HMDB31374	2.85239	0.0422235
HMDB31359	4.8048	0.0382236
HMDB31331	1.46677	0.187638
HMDB31311	2.41131	0.00978494
HMDB31300	1.89555	0.0643574
HMDB31299	1.89555	0.0643574
HMDB31298	1.89555	0.0643574
HMDB31296	1.89555	0.0643574
HMDB31295	1.89555	0.0643574
HMDB31294	1.89555	0.0643574
HMDB31269	0.558383	0.0160213
HMDB31262	0.558383	0.0160213
HMDB31228	0.24173	0.0454582
HMDB31204	1.46677	0.187638
HMDB31149	0.87407	0.329
HMDB31145	0.562142	0.00801887
HMDB31136	0.24173	0.0454582
HMDB31127	0.558383	0.0160213
HMDB31126	4.8048	0.0382236
HMDB31097	0.558383	0.0160213
HMDB31092	2.32785	0.0736185
HMDB31083	1.89555	0.0643574
HMDB31082	1.89555	0.0643574
HMDB31068	1.89555	0.0643574
HMDB31067	0.902189	0.499772
HMDB31058	0.530197	0.0214052
HMDB31057	0.562142	0.00801887
HMDB31053	0.562142	0.00801887
HMDB31052	2.6047	0.0888719
HMDB31051	0.558383	0.0160213
HMDB31040	2.6047	0.0888719
HMDB31039	2.6047	0.0888719
HMDB31030	8.72029	0.0669736
HMDB31008	1.66312	0.099831
HMDB30983	7.12431	0.0026601
HMDB30981	0.558383	0.0160213
HMDB30980	0.558383	0.0160213
HMDB30979	0.558383	0.0160213
HMDB30964	1.66609	0.245112
HMDB30963	1.66609	0.245112
HMDB30962	1.66609	0.245112
HMDB30958	0.558383	0.0160213
HMDB30957	0.558383	0.0160213
HMDB30948	2.32604	0.000133616
HMDB30945	8.72029	0.0669736
HMDB30893	1.72038	0.130874
HMDB30892	1.72038	0.130874
HMDB30874	1.36147	0.350147
HMDB30873	1.36147	0.350147
HMDB30867	8.72029	0.0669736
HMDB30854	2.32604	0.000133616
HMDB30853	2.32604	0.000133616
HMDB30847	1.8066	0.0944798
HMDB30829	1.8066	0.0944798
HMDB30798	2.54475	0.0947727
HMDB30788	2.32604	0.000133616
HMDB30701	1.4406	0.244246
HMDB30699	1.36147	0.350147
HMDB30690	2.32604	0.000133616
HMDB30670	1.36147	0.350147
HMDB30666	2.54475	0.0947727
HMDB30650	2.54475	0.0947727
HMDB30649	2.54475	0.0947727
HMDB30599	2.54475	0.0947727
HMDB30578	2.32604	0.000133616
HMDB30554	1.8081	0.562408
HMDB30539	2.95237	0.00889904
HMDB30482	2.72473	0.0159139
HMDB30446	2.41131	0.00978494
HMDB30445	0.24173	0.0454582
HMDB30440	0.24173	0.0454582
HMDB30430	0.558383	0.0160213
HMDB30333	2.54475	0.0947727
HMDB30252	4.8048	0.0382236
HMDB30165	27.3986	0.00102849
HMDB30164	2.54475	0.0947727
HMDB30161	2.95237	0.00889904
HMDB30160	2.95237	0.00889904
HMDB30140	9.98639	0.0200809
HMDB30138	28.7733	0.00289527
HMDB30137	17.2233	0.13255
HMDB30136	2.85239	0.0422235
HMDB30110	2.32604	0.000133616
HMDB30105	27.3986	0.00102849
HMDB30104	17.2233	0.13255
HMDB30103	2.85239	0.0422235
HMDB30101	3.00714	0.0388506
HMDB30066	1.88387	0.104083
HMDB30054	1.56404	0.219946
HMDB30053	2.41131	0.00978494
HMDB30046	0.598362	0.347058
HMDB30045	27.3986	0.00102849
HMDB30041	9.98639	0.0200809
HMDB30030	1.89555	0.0643574
HMDB30026	28.7733	0.00289527
HMDB30008	1.8081	0.562408
HMDB30002	4.8048	0.0382236
HMDB29998	0.605005	0.0620202
HMDB29978	0.605005	0.0620202
HMDB29963	0.24173	0.0454582
HMDB29962	0.24173	0.0454582
HMDB29876	0.816281	0.489719
HMDB29800	0.558383	0.0160213
HMDB29797	0.530197	0.0214052
HMDB29796	0.605005	0.0620202
HMDB29703	1.08032	0.642644
HMDB29683	8.66469	0.00211089
HMDB29662	1.20148	0.294537
HMDB29661	1.20148	0.294537
HMDB29660	1.20148	0.294537
HMDB29659	1.20148	0.294537
HMDB29658	1.20148	0.294537
HMDB29657	1.20148	0.294537
HMDB29653	2.41131	0.00978494
HMDB29631	1.36147	0.350147
HMDB29583	8.66469	0.00211089
HMDB29574	1.89555	0.0643574
HMDB29521	1.8066	0.0944798
HMDB29520	2.95237	0.00889904
HMDB29509	1.4406	0.244246
HMDB29450	12.8973	0.15079
HMDB29388	74.0862	0.00701781
HMDB29372	1.8066	0.0944798
HMDB29315	0.598362	0.347058
HMDB29302	2.32604	0.000133616
HMDB29168	0.918384	0.419784
HMDB29134	0.816281	0.489719
HMDB29129	3.1836	0.0451112
HMDB29114	0.952089	0.596846
HMDB29077	27.3986	0.00102849
HMDB29051	0.952089	0.596846
HMDB29036	1.36147	0.350147
HMDB29008	0.816281	0.489719
HMDB28998	0.696483	0.567133
HMDB28995	0.952089	0.596846
HMDB28914	0.696483	0.567133
HMDB28898	3.1836	0.0451112
HMDB28848	0.952089	0.596846
HMDB28784	1.36147	0.350147
HMDB28720	27.3986	0.00102849
HMDB15678	5.29496	0.0172183
HMDB15655	0.513397	0.0225222
HMDB15613	1.4406	0.244246
HMDB15597	13.0518	0.0137928
HMDB15583	2.59019	0.00779868
HMDB15568	0.816281	0.489719
HMDB15504	0.033188	0.00211089
HMDB15480	2.01497	0.294537
HMDB15474	0.816281	0.489719
HMDB15443	0.816281	0.489719
HMDB15376	1.41355	0.578904
HMDB15129	1.41355	0.578904
HMDB15076	0.598362	0.347058
HMDB15031	27.3986	0.00102849
HMDB14998	27.3986	0.00102849
HMDB14996	1.72038	0.130874
HMDB14972	0.60851	0.189346
HMDB14940	3.06332	0.076931
HMDB14879	28.7733	0.00289527
HMDB14754	8.32151	0.0646959
HMDB14713	2.32604	0.000133616
HMDB14697	2.54475	0.0947727
HMDB14648	2.6047	0.0888719
HMDB14507	0.87407	0.329
HMDB14465	15.0862	0.0570675
HMDB14425	2.32785	0.0736185
HMDB14021	2.59019	0.00779868
HMDB13962	0.296676	0.0153234
HMDB13825	2.41131	0.00978494
HMDB13813	1.66312	0.099831
HMDB13773	0.918384	0.419784
HMDB13701	1.53821	0.0144141
HMDB13651	8.66469	0.00211089
HMDB13633	3.00714	0.0388506
HMDB13279	1.88387	0.104083
HMDB13267	2.20068	0.313213
HMDB13243	0.696483	0.567133
HMDB13192	74.0862	0.00701781
HMDB13163	2.32604	0.000133616
HMDB13158	74.0862	0.00701781
HMDB13157	3.00714	0.0388506
HMDB12992	1.08032	0.642644
HMDB12958	1.8081	0.562408
HMDB12948	0.952089	0.596846
HMDB12883	0.615663	0.0722964
HMDB12874	13.2497	0.00144988
HMDB12866	81.963	0.0164232
HMDB12851	2.85239	0.0422235
HMDB12789	27.3986	0.00102849
HMDB12788	13.2497	0.00144988
HMDB12654	3.00714	0.0388506
HMDB12613	27.3986	0.00102849
HMDB12611	3.00714	0.0388506
HMDB12598	0.513397	0.0225222
HMDB12567	0.513397	0.0225222
HMDB12557	0.033188	0.00211089
HMDB12534	3.00714	0.0388506
HMDB12533	3.00714	0.0388506
HMDB12530	8.66469	0.00211089
HMDB12516	9.98639	0.0200809
HMDB12508	0.513397	0.0225222
HMDB12458	1.88387	0.104083
HMDB12329	13.2497	0.00144988
HMDB12328	0.562142	0.00801887
HMDB12308	1.20148	0.294537
HMDB12219	1.08032	0.642644
HMDB12172	0.0688476	0.00767377
HMDB12170	0.0688476	0.00767377
HMDB12169	0.0688476	0.00767377
HMDB12168	0.0688476	0.00767377
HMDB12113	0.0688476	0.00767377
HMDB11915	0.292058	0.0550404
HMDB11914	0.514463	0.0344273
HMDB11741	0.820431	0.54294
HMDB11718	1.48265	0.00290471
HMDB11637	8.32151	0.0646959
HMDB11590	1.88387	0.104083
HMDB11579	7.12431	0.0026601
HMDB11578	7.12431	0.0026601
HMDB11563	1.66312	0.099831
HMDB11560	1.88387	0.104083
HMDB11549	7.12431	0.0026601
HMDB11532	1.66312	0.099831
HMDB11526	3.64881	0.0133785
HMDB11525	30.3068	0.00438309
HMDB11524	30.3068	0.00438309
HMDB11522	0.52196	0.0302535
HMDB11521	0.50985	0.0469803
HMDB11520	0.648147	0.317988
HMDB11519	0.912526	0.465576
HMDB11513	0.50139	0.0137257
HMDB11512	0.573479	0.0144141
HMDB11507	1.02639	0.694944
HMDB11506	0.524697	0.00850475
HMDB11505	0.524697	0.00850475
HMDB11503	2.0736	0.0168513
HMDB11496	3.64881	0.0133785
HMDB11495	30.3068	0.00438309
HMDB11494	30.3068	0.00438309
HMDB11492	0.52196	0.0302535
HMDB11491	0.50985	0.0469803
HMDB11490	0.648147	0.317988
HMDB11489	0.912526	0.465576
HMDB11483	0.50139	0.0137257
HMDB11482	0.573479	0.0144141
HMDB11477	1.02639	0.694944
HMDB11476	0.524697	0.00850475
HMDB11475	0.524697	0.00850475
HMDB11473	2.0736	0.0168513
HMDB11195	27.3986	0.00102849
HMDB11136	0.513397	0.0225222
HMDB11134	0.513397	0.0225222
HMDB11128	0.482536	0.06803
HMDB10737	0.628638	0.0144141
HMDB10736	0.558383	0.0160213
HMDB10735	0.562142	0.00801887
HMDB10734	0.562142	0.00801887
HMDB10409	0.513397	0.0225222
HMDB10404	2.49132	0.177673
HMDB10385	0.431703	0.0137928
HMDB10384	0.482536	0.06803
HMDB10383	0.528477	0.00701781
HMDB10382	0.595063	0.128469
HMDB10378	0.530197	0.0214052
HMDB10223	0.605005	0.0620202
HMDB10222	0.513397	0.0225222
HMDB10221	2.46019	0.0243777
HMDB10217	3.00714	0.0388506
HMDB10212	3.00714	0.0388506
HMDB10210	3.00714	0.0388506
HMDB10209	3.00714	0.0388506
HMDB10208	2.46019	0.0243777
HMDB10205	3.00714	0.0388506
HMDB10202	3.00714	0.0388506
HMDB10201	2.46019	0.0243777
HMDB10023	3347.67	0.130028
HMDB10002	3347.67	0.130028
HMDB10000	3347.67	0.130028
HMDB09999	3347.67	0.130028
HMDB09997	3347.67	0.130028
HMDB09988	3347.67	0.130028
HMDB09977	3347.67	0.130028
HMDB09969	3347.67	0.130028
HMDB09933	3347.67	0.130028
HMDB09899	0.60851	0.189346
HMDB09893	0.60851	0.189346
HMDB09875	0.501757	0.225935
HMDB09864	0.60851	0.189346
HMDB09863	0.60851	0.189346
HMDB09860	0.60851	0.189346
HMDB09859	0.60851	0.189346
HMDB09850	0.60851	0.189346
HMDB09847	0.501757	0.225935
HMDB09846	0.560399	0.331986
HMDB09840	0.60851	0.189346
HMDB09839	0.60851	0.189346
HMDB09837	0.501757	0.225935
HMDB09836	0.501757	0.225935
HMDB09835	0.560399	0.331986
HMDB09828	0.60851	0.189346
HMDB09827	0.60851	0.189346
HMDB09825	0.501757	0.225935
HMDB09824	0.501757	0.225935
HMDB09823	0.560399	0.331986
HMDB09809	0.501757	0.225935
HMDB09807	0.560399	0.331986
HMDB09805	103.216	0.011126
HMDB09803	0.560399	0.331986
HMDB09801	0.560399	0.331986
HMDB09800	0.560399	0.331986
HMDB09790	0.60851	0.189346
HMDB09789	0.60851	0.189346
HMDB09786	0.501757	0.225935
HMDB09784	0.560399	0.331986
HMDB09781	103.216	0.011126
HMDB08727	159.393	0.138364
HMDB08696	159.393	0.138364
HMDB08695	159.393	0.138364
HMDB08663	159.393	0.138364
HMDB08662	159.393	0.138364
HMDB08631	159.393	0.138364
HMDB08601	159.393	0.138364
HMDB08505	159.393	0.138364
HMDB08473	159.393	0.138364
HMDB08440	159.393	0.138364
HMDB08409	159.393	0.138364
HMDB08408	159.393	0.138364
HMDB08377	159.393	0.138364
HMDB08376	159.393	0.138364
HMDB08346	159.393	0.138364
HMDB08345	159.393	0.138364
HMDB08314	159.393	0.138364
HMDB08251	159.393	0.138364
HMDB08153	159.393	0.138364
HMDB08122	159.393	0.138364
HMDB08121	159.393	0.138364
HMDB08089	159.393	0.138364
HMDB08088	159.393	0.138364
HMDB08057	159.393	0.138364
HMDB07329	0.24173	0.0454582
HMDB07327	0.24173	0.0454582
HMDB07299	0.24173	0.0454582
HMDB07270	0.24173	0.0454582
HMDB07077	0.24173	0.0454582
HMDB07047	0.24173	0.0454582
HMDB07046	0.24173	0.0454582
HMDB07019	0.24173	0.0454582
HMDB06940	2.46019	0.0243777
HMDB06888	17.2233	0.13255
HMDB06772	27.3986	0.00102849
HMDB06769	3.00714	0.0388506
HMDB06768	27.3986	0.00102849
HMDB06760	3.00714	0.0388506
HMDB06759	7.12431	0.0026601
HMDB06758	28.7733	0.00289527
HMDB06754	3.00714	0.0388506
HMDB06753	3.00714	0.0388506
HMDB06722	0.033188	0.00211089
HMDB06721	0.033188	0.00211089
HMDB06528	11.5015	0.00430819
HMDB06511	2.46044	0.0239777
HMDB06463	15.4933	0.0413102
HMDB06285	27.3986	0.00102849
HMDB06270	0.558383	0.0160213
HMDB06259	3.00714	0.0388506
HMDB06245	0.513397	0.0225222
HMDB06219	13.2497	0.00144988
HMDB06115	1.20148	0.294537
HMDB06111	0.513397	0.0225222
HMDB06050	0.615663	0.0722964
HMDB06044	0.897356	0.204644
HMDB06036	1.72038	0.130874
HMDB06031	3.00714	0.0388506
HMDB06027	3.00714	0.0388506
HMDB06012	7.12431	0.0026601
HMDB05998	0.513397	0.0225222
HMDB05971	2.46044	0.0239777
HMDB05943	0.10477	0.0143963
HMDB05897	1.36147	0.350147
HMDB05810	1.8066	0.0944798
HMDB05767	3.1836	0.0451112
HMDB05081	3.00714	0.0388506
HMDB05048	0.558383	0.0160213
HMDB05047	0.558383	0.0160213
HMDB05045	1.72038	0.130874
HMDB05005	12.8973	0.15079
HMDB04992	0.897356	0.204644
HMDB04889	0.292058	0.0550404
HMDB04815	1.20148	0.294537
HMDB04706	2.46019	0.0243777
HMDB04702	0.605005	0.0620202
HMDB04701	0.605005	0.0620202
HMDB04682	0.513397	0.0225222
HMDB04680	0.513397	0.0225222
HMDB04679	0.513397	0.0225222
HMDB04673	0.513397	0.0225222
HMDB04670	0.605005	0.0620202
HMDB04667	0.605005	0.0620202
HMDB04666	7.12431	0.0026601
HMDB04624	3.00714	0.0388506
HMDB04611	3.00714	0.0388506
HMDB04264	0.513397	0.0225222
HMDB04195	1.36147	0.350147
HMDB04062	0.827432	0.147254
HMDB04031	2.85239	0.0422235
HMDB03956	3.00714	0.0388506
HMDB03933	27.3986	0.00102849
HMDB03876	0.513397	0.0225222
HMDB03871	2.46019	0.0243777
HMDB03831	0.615663	0.0722964
HMDB03822	0.0688476	0.00767377
HMDB03797	0.558383	0.0160213
HMDB03791	1.20148	0.294537
HMDB03667	1.72038	0.130874
HMDB03640	0.918384	0.419784
HMDB03634	1.72038	0.130874
HMDB03598	0.513397	0.0225222
HMDB03550	0.033188	0.00211089
HMDB03450	1.72038	0.130874
HMDB03312	1.36147	0.350147
HMDB03259	3.00714	0.0388506
HMDB03231	0.628638	0.0144141
HMDB03229	0.562142	0.00801887
HMDB03217	1.8066	0.0944798
HMDB03178	0.91751	0.403466
HMDB03073	1.66609	0.245112
HMDB02925	0.530197	0.0214052
HMDB02815	0.431703	0.0137928
HMDB02802	27.3986	0.00102849
HMDB02670	1.36147	0.350147
HMDB02639	17.0764	0.0612068
HMDB02585	26.1669	0.019597
HMDB02577	2.59019	0.00779868
HMDB02536	26.1669	0.019597
HMDB02520	1.46677	0.187638
HMDB02497	48.192	0.0276231
HMDB02496	48.192	0.0276231
HMDB02488	26.1669	0.019597
HMDB02466	0.827432	0.147254
HMDB02451	26.1669	0.019597
HMDB02409	48.192	0.0276231
HMDB02396	1.89555	0.0643574
HMDB02390	1.20148	0.294537
HMDB02369	13.2497	0.00144988
HMDB02358	2.85239	0.0422235
HMDB02355	1343.73	0.0293945
HMDB02283	0.513397	0.0225222
HMDB02259	0.902189	0.499772
HMDB02250	3.48536	0.174994
HMDB02242	0.87407	0.329
HMDB02232	0.513397	0.0225222
HMDB02226	7.12431	0.0026601
HMDB02210	1.08032	0.642644
HMDB02209	2.32604	0.000133616
HMDB02190	0.513397	0.0225222
HMDB02186	0.562142	0.00801887
HMDB02184	0.615663	0.0722964
HMDB02183	2.41131	0.00978494
HMDB02177	1.72038	0.130874
HMDB02163	0.033188	0.00211089
HMDB02160	1.41355	0.578904
HMDB02124	1.8066	0.0944798
HMDB01999	0.513397	0.0225222
HMDB01993	0.033188	0.00211089
HMDB01976	11.5015	0.00430819
HMDB01901	0.918384	0.419784
HMDB01895	0.827432	0.147254
HMDB01874	2.46044	0.0239777
HMDB01870	1.48265	0.00290471
HMDB01859	1.08032	0.642644
HMDB01852	13.2497	0.00144988
HMDB01645	0.918384	0.419784
HMDB01551	2.6047	0.0888719
HMDB01474	1.27141	0.251025
HMDB01471	7.12431	0.0026601
HMDB01455	7.12431	0.0026601
HMDB01449	7.12431	0.0026601
HMDB01438	1.56404	0.219946
HMDB01388	1.66609	0.245112
HMDB01337	3.00714	0.0388506
HMDB01203	1.56404	0.219946
HMDB01140	1.89555	0.0643574
HMDB01119	0.615663	0.0722964
HMDB01101	1.20148	0.294537
HMDB01043	1.72038	0.130874
HMDB01007	0.897356	0.204644
HMDB00951	6.87818	0.0812315
HMDB00946	26.1669	0.019597
HMDB00940	1.46677	0.187638
HMDB00932	8.32151	0.0646959
HMDB00922	8.32151	0.0646959
HMDB00917	17.9522	0.0157854
HMDB00903	3.00714	0.0388506
HMDB00896	6.87818	0.0812315
HMDB00889	8.32151	0.0646959
HMDB00879	8.66469	0.00211089
HMDB00874	6.87818	0.0812315
HMDB00865	17.9522	0.0157854
HMDB00811	26.1669	0.019597
HMDB00792	0.598705	0.0514552
HMDB00760	17.9522	0.0157854
HMDB00739	3.1836	0.0451112
HMDB00733	26.1669	0.019597
HMDB00703	1.20148	0.294537
HMDB00687	0.918384	0.419784
HMDB00686	26.1669	0.019597
HMDB00684	0.952089	0.596846
HMDB00682	1.15476	0.576875
HMDB00673	0.558383	0.0160213
HMDB00669	1.20148	0.294537
HMDB00664	26.1669	0.019597
HMDB00626	26.1669	0.019597
HMDB00619	17.9522	0.0157854
HMDB00573	0.628638	0.0144141
HMDB00572	3.1836	0.0451112
HMDB00557	0.918384	0.419784
HMDB00527	17.9522	0.0157854
HMDB00518	26.1669	0.019597
HMDB00514	26.1669	0.019597
HMDB00506	17.9522	0.0157854
HMDB00505	17.9522	0.0157854
HMDB00503	81.963	0.0164232
HMDB00502	23.6854	0.0194835
HMDB00501	0.033188	0.00211089
HMDB00500	0.827432	0.147254
HMDB00478	26.1669	0.019597
HMDB00467	81.963	0.0164232
HMDB00460	81.963	0.0164232
HMDB00440	1.20148	0.294537
HMDB00438	26.1669	0.019597
HMDB00437	74.0862	0.00701781
HMDB00433	74.0862	0.00701781
HMDB00432	17.9522	0.0157854
HMDB00427	17.9522	0.0157854
HMDB00419	17.9522	0.0157854
HMDB00418	27.3986	0.00102849
HMDB00415	17.9522	0.0157854
HMDB00414	17.9522	0.0157854
HMDB00411	26.1669	0.019597
HMDB00404	17.9522	0.0157854
HMDB00400	23.6854	0.0194835
HMDB00399	74.0862	0.00701781
HMDB00395	17.9522	0.0157854
HMDB00394	0.816281	0.489719
HMDB00391	23.6854	0.0194835
HMDB00390	17.9522	0.0157854
HMDB00388	3.00714	0.0388506
HMDB00384	26.1669	0.019597
HMDB00377	74.0862	0.00701781
HMDB00376	17.9522	0.0157854
HMDB00371	17.9522	0.0157854
HMDB00367	74.0862	0.00701781
HMDB00364	17.9522	0.0157854
HMDB00361	26.1669	0.019597
HMDB00352	3.00714	0.0388506
HMDB00349	1.46677	0.187638
HMDB00348	26.1669	0.019597
HMDB00340	74.0862	0.00701781
HMDB00332	0.682531	0.246525
HMDB00330	17.9522	0.0157854
HMDB00328	81.963	0.0164232
HMDB00326	17.9522	0.0157854
HMDB00324	3.00714	0.0388506
HMDB00322	3.00714	0.0388506
HMDB00320	17.9522	0.0157854
HMDB00319	28.7733	0.00289527
HMDB00318	1.20148	0.294537
HMDB00316	74.0862	0.00701781
HMDB00312	17.9522	0.0157854
HMDB00311	74.0862	0.00701781
HMDB00309	3.00714	0.0388506
HMDB00307	74.0862	0.00701781
HMDB00254	1.46677	0.187638
HMDB00220	1.89555	0.0643574
HMDB00208	1.53821	0.0144141
HMDB00207	0.628638	0.0144141
HMDB00202	1.46677	0.187638
HMDB00193	2.46044	0.0239777
HMDB00172	0.918384	0.419784
HMDB00159	0.897356	0.204644
HMDB00158	0.615663	0.0722964
HMDB00126	1.46677	0.187638
HMDB00114	2.08987	0.0163837
HMDB00094	2.46044	0.0239777
HMDB00063	28.7733	0.00289527
HMDB00037	27.3986	0.00102849
HMDB00036	8.32151	0.0646959
HMDB00020	1.20148	0.294537
HMDB00010	27.3986	0.00102849
HMDB61013	16.1136	0.0432021
HMDB60815	0.489063	0.00187224
HMDB60745	0.314658	0.00599245
HMDB60400	3.55373	8.92547e-06
HMDB60381	0.351463	0.0213675
HMDB60358	0.351463	0.0213675
HMDB60117	15.8932	0.00623127
HMDB60092	65.6051	1.91533e-06
HMDB60057	10.7756	0.0156538
HMDB59767	0.618068	0.001795
HMDB59730	0.641486	0.00134469
HMDB59729	0.494458	0.033444
HMDB56346	0.910327	0.177409
HMDB56326	4.39351	0.190633
HMDB56321	0.910327	0.177409
HMDB56298	4.39351	0.190633
HMDB56245	4.39351	0.190633
HMDB56240	0.910327	0.177409
HMDB56238	4.39351	0.190633
HMDB56234	0.910327	0.177409
HMDB56231	0.910327	0.177409
HMDB56214	0.910327	0.177409
HMDB56213	4.39351	0.190633
HMDB56210	7.08562	0.0669379
HMDB56209	0.910327	0.177409
HMDB56203	7.08562	0.0669379
HMDB56197	1.44339	0.581783
HMDB56195	0.910327	0.177409
HMDB56194	4.39351	0.190633
HMDB56191	7.08562	0.0669379
HMDB56190	0.910327	0.177409
HMDB56184	7.08562	0.0669379
HMDB56178	1.44339	0.581783
HMDB56177	1.44339	0.581783
HMDB56175	4.39351	0.190633
HMDB56170	4.39351	0.190633
HMDB56166	7.08562	0.0669379
HMDB56160	7.08562	0.0669379
HMDB56159	1.44339	0.581783
HMDB56158	1.7147	0.0906909
HMDB56157	1.7147	0.0906909
HMDB56140	1.44339	0.581783
HMDB56138	1.7147	0.0906909
HMDB56061	0.910327	0.177409
HMDB56057	7.08562	0.0669379
HMDB56035	4.39351	0.190633
HMDB56032	7.08562	0.0669379
HMDB56026	7.08562	0.0669379
HMDB55997	1.7147	0.0906909
HMDB55995	1.7147	0.0906909
HMDB55973	7.08562	0.0669379
HMDB55972	1.44339	0.581783
HMDB55895	0.364802	0.0249991
HMDB55816	0.365047	0.0166531
HMDB55799	0.330441	0.00421361
HMDB55753	0.364802	0.0249991
HMDB55709	0.365047	0.0166531
HMDB55706	0.365047	0.0166531
HMDB55607	0.365047	0.0166531
HMDB55603	0.365047	0.0166531
HMDB55564	0.365047	0.0166531
HMDB55463	0.364802	0.0249991
HMDB55451	0.364802	0.0249991
HMDB55444	0.365047	0.0166531
HMDB55397	0.365047	0.0166531
HMDB55251	0.365047	0.0166531
HMDB55204	0.941321	0.591036
HMDB55163	0.941321	0.591036
HMDB55150	0.941321	0.591036
HMDB55023	0.365047	0.0166531
HMDB55016	0.365047	0.0166531
HMDB54953	0.365047	0.0166531
HMDB54946	0.365047	0.0166531
HMDB54941	0.365047	0.0166531
HMDB54824	0.365047	0.0166531
HMDB54762	0.365047	0.0166531
HMDB54745	0.365047	0.0166531
HMDB54740	0.365047	0.0166531
HMDB54683	0.365047	0.0166531
HMDB54592	0.365047	0.0166531
HMDB54556	0.365047	0.0166531
HMDB54532	0.365047	0.0166531
HMDB54528	0.365047	0.0166531
HMDB54523	0.365047	0.0166531
HMDB54468	0.365047	0.0166531
HMDB54463	0.365047	0.0166531
HMDB54244	0.365047	0.0166531
HMDB54234	0.365047	0.0166531
HMDB54173	0.365047	0.0166531
HMDB54163	0.365047	0.0166531
HMDB54158	0.365047	0.0166531
HMDB54076	0.365047	0.0166531
HMDB53979	0.365047	0.0166531
HMDB53919	0.365047	0.0166531
HMDB53902	0.365047	0.0166531
HMDB53897	0.365047	0.0166531
HMDB53819	0.365047	0.0166531
HMDB53742	0.941321	0.591036
HMDB53659	0.941321	0.591036
HMDB53635	0.364802	0.0249991
HMDB53611	0.364802	0.0249991
HMDB53587	0.364802	0.0249991
HMDB53053	0.365047	0.0166531
HMDB52964	0.941321	0.591036
HMDB52957	0.941321	0.591036
HMDB52945	0.941321	0.591036
HMDB52881	0.941321	0.591036
HMDB52854	0.941321	0.591036
HMDB52848	0.941321	0.591036
HMDB52825	0.364802	0.0249991
HMDB52797	0.364802	0.0249991
HMDB52769	0.364802	0.0249991
HMDB52374	0.365047	0.0166531
HMDB52367	0.365047	0.0166531
HMDB52359	0.365047	0.0166531
HMDB52344	0.365047	0.0166531
HMDB52338	0.365047	0.0166531
HMDB52329	0.365047	0.0166531
HMDB52314	0.365047	0.0166531
HMDB52309	0.365047	0.0166531
HMDB52299	0.365047	0.0166531
HMDB52279	0.365047	0.0166531
HMDB52233	0.365047	0.0166531
HMDB52187	0.365047	0.0166531
HMDB51889	0.365047	0.0166531
HMDB51879	0.365047	0.0166531
HMDB51873	0.365047	0.0166531
HMDB51858	0.365047	0.0166531
HMDB51847	0.365047	0.0166531
HMDB51842	0.365047	0.0166531
HMDB51794	0.365047	0.0166531
HMDB51788	0.365047	0.0166531
HMDB51778	0.365047	0.0166531
HMDB51745	0.365047	0.0166531
HMDB51740	0.365047	0.0166531
HMDB51729	0.365047	0.0166531
HMDB51627	0.365047	0.0166531
HMDB51441	0.436363	0.0334181
HMDB51374	0.365047	0.0166531
HMDB51363	0.365047	0.0166531
HMDB51273	0.365047	0.0166531
HMDB51244	0.365047	0.0166531
HMDB51239	0.365047	0.0166531
HMDB51119	0.365047	0.0166531
HMDB51006	0.941321	0.591036
HMDB50999	0.941321	0.591036
HMDB50881	0.941321	0.591036
HMDB50823	0.365047	0.0166531
HMDB50728	0.365047	0.0166531
HMDB50715	0.365047	0.0166531
HMDB50710	0.365047	0.0166531
HMDB49857	0.941321	0.591036
HMDB49236	0.941321	0.591036
HMDB48985	0.941321	0.591036
HMDB48934	0.941321	0.591036
HMDB48927	0.941321	0.591036
HMDB48780	0.941321	0.591036
HMDB48773	0.941321	0.591036
HMDB48607	0.941321	0.591036
HMDB48586	0.941321	0.591036
HMDB48581	0.941321	0.591036
HMDB48433	0.941321	0.591036
HMDB48346	0.941321	0.591036
HMDB48325	0.941321	0.591036
HMDB48324	0.941321	0.591036
HMDB48264	0.941321	0.591036
HMDB48258	0.941321	0.591036
HMDB48231	0.941321	0.591036
HMDB48154	0.941321	0.591036
HMDB48147	0.941321	0.591036
HMDB48103	0.941321	0.591036
HMDB48097	0.941321	0.591036
HMDB48016	0.941321	0.591036
HMDB48009	0.941321	0.591036
HMDB47973	0.941321	0.591036
HMDB47950	0.941321	0.591036
HMDB47928	0.941321	0.591036
HMDB47923	0.941321	0.591036
HMDB47791	0.941321	0.591036
HMDB47695	0.365047	0.0166531
HMDB47649	0.365047	0.0166531
HMDB47603	0.365047	0.0166531
HMDB46976	0.365047	0.0166531
HMDB46970	0.365047	0.0166531
HMDB46952	0.365047	0.0166531
HMDB46928	0.365047	0.0166531
HMDB46923	0.365047	0.0166531
HMDB46904	0.365047	0.0166531
HMDB46827	0.365047	0.0166531
HMDB46754	0.365047	0.0166531
HMDB46222	0.365047	0.0166531
HMDB46202	0.365047	0.0166531
HMDB46197	0.365047	0.0166531
HMDB46072	0.365047	0.0166531
HMDB46067	0.365047	0.0166531
HMDB46047	0.365047	0.0166531
HMDB44618	0.941321	0.591036
HMDB44522	0.941321	0.591036
HMDB44515	0.941321	0.591036
HMDB44495	0.941321	0.591036
HMDB44299	0.941321	0.591036
HMDB44051	0.941321	0.591036
HMDB43813	0.436363	0.0334181
HMDB43799	0.364802	0.0249991
HMDB43365	0.436363	0.0334181
HMDB42909	0.941321	0.591036
HMDB42834	0.941321	0.591036
HMDB42827	0.941321	0.591036
HMDB42799	0.941321	0.591036
HMDB42793	0.941321	0.591036
HMDB42776	0.941321	0.591036
HMDB42770	0.941321	0.591036
HMDB42654	0.941321	0.591036
HMDB42647	0.941321	0.591036
HMDB42625	0.941321	0.591036
HMDB42566	0.941321	0.591036
HMDB42560	0.941321	0.591036
HMDB42445	0.941321	0.591036
HMDB42329	0.941321	0.591036
HMDB41809	0.494458	0.033444
HMDB41607	1.04567	0.985024
HMDB41592	0.607999	0.0267574
HMDB41474	0.727179	0.0194096
HMDB41411	0.494458	0.033444
HMDB41325	1.40547	0.250559
HMDB41310	1.40547	0.250559
HMDB41293	1.40547	0.250559
HMDB40967	0.460866	0.120067
HMDB40940	1.48801	0.244588
HMDB40705	0.494458	0.033444
HMDB40684	5.85061	0.00026413
HMDB40644	65.6051	1.91533e-06
HMDB40603	0.641486	0.00134469
HMDB40568	46.1122	1.43958e-05
HMDB40445	0.727179	0.0194096
HMDB40433	0.727179	0.0194096
HMDB40225	0.494458	0.033444
HMDB40224	0.587409	0.0206379
HMDB40223	0.587409	0.0206379
HMDB40222	0.587409	0.0206379
HMDB40218	0.494458	0.033444
HMDB40177	1.04567	0.985024
HMDB40174	1.04567	0.985024
HMDB40048	0.641486	0.00134469
HMDB40042	0.641486	0.00134469
HMDB40028	0.641486	0.00134469
HMDB40013	0.587409	0.0206379
HMDB40011	0.895648	0.563073
HMDB40009	0.895648	0.563073
HMDB40008	0.587409	0.0206379
HMDB39802	1.04567	0.985024
HMDB39779	0.628092	0.000551782
HMDB39760	10.0233	0.00679069
HMDB39650	0.641486	0.00134469
HMDB39590	1.34769	0.269509
HMDB39527	0.0584385	0.208364
HMDB39339	1.34769	0.269509
HMDB39229	0.589822	0.000854138
HMDB39090	0.646215	0.0100743
HMDB38997	1.04567	0.985024
HMDB38911	1.40547	0.250559
HMDB38604	0.494458	0.033444
HMDB38569	16.1136	0.0432021
HMDB38192	46.1122	1.43958e-05
HMDB38108	1.34769	0.269509
HMDB38105	0.877356	0.489192
HMDB38058	1.7147	0.0906909
HMDB38031	6.56013	0.000201771
HMDB37954	1.40547	0.250559
HMDB37953	1.40547	0.250559
HMDB37939	0.367443	0.00614208
HMDB37378	6.56013	0.000201771
HMDB37210	0.205587	0.0012285
HMDB37114	0.727179	0.0194096
HMDB37072	0.587409	0.0206379
HMDB37071	0.587409	0.0206379
HMDB37027	0.727179	0.0194096
HMDB37026	0.727179	0.0194096
HMDB36624	6.56013	0.000201771
HMDB36594	0.727179	0.0194096
HMDB36425	4.32528	0.000403255
HMDB36296	0.460866	0.120067
HMDB36291	0.369536	0.287701
HMDB36287	3.39059	0.0842496
HMDB36106	46.1122	1.43958e-05
HMDB36072	0.641486	0.00134469
HMDB35945	0.499382	0.00228946
HMDB35943	0.499382	0.00228946
HMDB35853	0.646215	0.0100743
HMDB35703	46.1122	1.43958e-05
HMDB35514	3.55373	8.92547e-06
HMDB35402	0.346875	0.0985848
HMDB35399	1.40547	0.250559
HMDB35398	7.08562	0.0669379
HMDB35397	7.08562	0.0669379
HMDB35224	0.494458	0.033444
HMDB35150	0.646215	0.0100743
HMDB35130	6.56013	0.000201771
HMDB35056	0.641486	0.00134469
HMDB34991	0.494458	0.033444
HMDB34952	4.32528	0.000403255
HMDB34924	1.7147	0.0906909
HMDB34835	0.727179	0.0194096
HMDB34703	0.460866	0.120067
HMDB34560	1.7147	0.0906909
HMDB34465	0.628092	0.000551782
HMDB34420	3.27398	0.0653236
HMDB34302	1.7147	0.0906909
HMDB34244	0.895648	0.563073
HMDB34241	1.04567	0.985024
HMDB34235	0.628092	0.000551782
HMDB34124	1.40547	0.250559
HMDB34080	0.727179	0.0194096
HMDB34031	0.724843	0.00199459
HMDB33910	1.04567	0.985024
HMDB33895	0.727179	0.0194096
HMDB33854	0.628092	0.000551782
HMDB33783	1.40547	0.250559
HMDB33778	0.494458	0.033444
HMDB33753	1.7147	0.0906909
HMDB33731	0.895648	0.563073
HMDB33635	0.499382	0.00228946
HMDB33629	0.727179	0.0194096
HMDB33615	1000	0.000427634
HMDB33373	1.40547	0.250559
HMDB33372	0.724843	0.00199459
HMDB33330	1.40547	0.250559
HMDB33249	1.62169	0.00527097
HMDB32714	1.7147	0.0906909
HMDB32630	0.587409	0.0206379
HMDB32628	0.587409	0.0206379
HMDB32558	0.426149	0.000762607
HMDB32531	1.34769	0.269509
HMDB32502	0.205587	0.0012285
HMDB32476	1.51903	0.0044353
HMDB32472	0.494458	0.033444
HMDB32377	46.1122	1.43958e-05
HMDB32358	1.7147	0.0906909
HMDB32333	0.727179	0.0194096
HMDB32322	1.40547	0.250559
HMDB32290	1.04567	0.985024
HMDB32251	46.1122	1.43958e-05
HMDB32159	1.04567	0.985024
HMDB32147	2.0833	0.229961
HMDB32139	1.04567	0.985024
HMDB32137	1.04567	0.985024
HMDB32136	1.04567	0.985024
HMDB32112	0.724843	0.00199459
HMDB32067	0.727179	0.0194096
HMDB32036	1.04567	0.985024
HMDB31629	0.607999	0.0267574
HMDB31605	0.628092	0.000551782
HMDB31604	0.628092	0.000551782
HMDB31526	0.628092	0.000551782
HMDB31525	0.628092	0.000551782
HMDB31469	0.494458	0.033444
HMDB31259	0.628092	0.000551782
HMDB31223	0.727179	0.0194096
HMDB31222	0.727179	0.0194096
HMDB31206	0.628092	0.000551782
HMDB31181	1.34769	0.269509
HMDB31176	0.727179	0.0194096
HMDB31096	30.1206	7.45829e-05
HMDB31075	1.51903	0.0044353
HMDB31005	0.877356	0.489192
HMDB30813	1.40547	0.250559
HMDB30743	30.1206	7.45829e-05
HMDB30681	0.494458	0.033444
HMDB30677	0.607999	0.0267574
HMDB30527	0.508709	0.0109645
HMDB30280	6.56013	0.000201771
HMDB30267	0.641486	0.00134469
HMDB30204	0.895648	0.563073
HMDB30197	0.494458	0.033444
HMDB30150	0.494458	0.033444
HMDB30144	1.40547	0.250559
HMDB30131	1.40547	0.250559
HMDB30126	0.628092	0.000551782
HMDB30124	0.628092	0.000551782
HMDB29887	0.214677	0.0727398
HMDB29872	0.494458	0.033444
HMDB29867	0.494458	0.033444
HMDB29795	1.7147	0.0906909
HMDB29748	0.641486	0.00134469
HMDB29737	3.88038	0.000409615
HMDB29672	1.04567	0.985024
HMDB29671	1.04567	0.985024
HMDB29638	1.04567	0.985024
HMDB29637	1.04567	0.985024
HMDB29636	1.04567	0.985024
HMDB29582	0.727179	0.0194096
HMDB29563	1.04567	0.985024
HMDB29561	6.56013	0.000201771
HMDB29476	6.56013	0.000201771
HMDB29418	1.40547	0.250559
HMDB29253	1.40547	0.250559
HMDB29034	0.641486	0.00134469
HMDB28740	0.641486	0.00134469
HMDB15650	0.351463	0.0213675
HMDB15219	0.499382	0.00228946
HMDB15057	0.537892	0.0206915
HMDB14916	3.25752	0.0803921
HMDB14855	65.6051	1.91533e-06
HMDB14752	0.426149	0.000762607
HMDB14643	0.589822	0.000854138
HMDB14573	0.354676	0.00322969
HMDB13815	1.04567	0.985024
HMDB13466	0.369536	0.287701
HMDB13444	0.214677	0.0727398
HMDB13436	0.214677	0.0727398
HMDB13431	0.214677	0.0727398
HMDB13429	0.0584385	0.208364
HMDB13427	0.22329	0.0729908
HMDB13426	0.332906	0.0518234
HMDB13425	0.0584385	0.208364
HMDB13424	0.332906	0.0518234
HMDB13420	0.22329	0.0729908
HMDB13414	0.22329	0.0729908
HMDB13412	0.332906	0.0518234
HMDB13405	0.0584385	0.208364
HMDB13327	4.95379	0.106914
HMDB13300	7.08562	0.0669379
HMDB13122	0.646215	0.0100743
HMDB12849	6.56013	0.000201771
HMDB12794	65.6051	1.91533e-06
HMDB12614	30.1206	7.45829e-05
HMDB12612	6.56013	0.000201771
HMDB12488	1000	0.000427634
HMDB12378	1.99412	0.424039
HMDB12225	0.607999	0.0267574
HMDB12108	0.330441	0.00421361
HMDB12107	0.941321	0.591036
HMDB11759	0.9242	0.864912
HMDB11696	0.417063	0.178927
HMDB11694	0.346875	0.0985848
HMDB11664	0.895648	0.563073
HMDB11587	4.32528	0.000403255
HMDB11568	0.877356	0.489192
HMDB11567	0.724843	0.00199459
HMDB11566	0.724843	0.00199459
HMDB11557	4.32528	0.000403255
HMDB11538	0.877356	0.489192
HMDB11537	0.724843	0.00199459
HMDB11536	0.724843	0.00199459
HMDB11535	1.51903	0.0044353
HMDB11511	0.330441	0.00421361
HMDB11481	0.330441	0.00421361
HMDB11316	0.22329	0.0729908
HMDB11314	0.214677	0.0727398
HMDB11309	0.0584385	0.208364
HMDB11308	0.0584385	0.208364
HMDB11283	0.22329	0.0729908
HMDB11281	0.214677	0.0727398
HMDB11276	0.0584385	0.208364
HMDB11275	0.0584385	0.208364
HMDB11259	0.214677	0.0727398
HMDB11252	0.22329	0.0729908
HMDB11251	0.22329	0.0729908
HMDB11249	0.214677	0.0727398
HMDB11244	0.0584385	0.208364
HMDB11241	0.22329	0.0729908
HMDB11239	0.332906	0.0518234
HMDB11224	0.214677	0.0727398
HMDB11217	0.0584385	0.208364
HMDB11215	0.22329	0.0729908
HMDB11208	0.332906	0.0518234
HMDB11201	0.417063	0.178927
HMDB11188	1.44339	0.581783
HMDB11148	0.579797	0.0202241
HMDB11131	1.51903	0.0044353
HMDB11130	2.52478	0.00238356
HMDB11129	2.52478	0.00238356
HMDB10715	0.587409	0.0206379
HMDB10566	4.95379	0.106914
HMDB10565	3.82005	0.152149
HMDB10560	0.330441	0.00421361
HMDB10517	0.941321	0.591036
HMDB10403	5.85061	0.00026413
HMDB10402	5.85061	0.00026413
HMDB10397	0.400649	0.00210829
HMDB10394	0.404521	0.00156453
HMDB10393	0.404521	0.00156453
HMDB10392	0.539213	0.0171399
HMDB10391	0.579797	0.0202241
HMDB10388	0.506568	0.0129774
HMDB10387	0.506568	0.0129774
HMDB10386	0.314658	0.00599245
HMDB10381	2.52478	0.00238356
HMDB10379	0.537892	0.0206915
HMDB10340	16.1136	0.0432021
HMDB09755	0.346875	0.0985848
HMDB09754	0.346875	0.0985848
HMDB09748	0.346875	0.0985848
HMDB09747	0.0584385	0.208364
HMDB09745	0.159451	0.200975
HMDB09723	0.346875	0.0985848
HMDB09716	0.346875	0.0985848
HMDB09713	0.159451	0.200975
HMDB09682	4.95379	0.106914
HMDB09650	4.95379	0.106914
HMDB09617	4.95379	0.106914
HMDB09592	0.346875	0.0985848
HMDB09585	0.159451	0.200975
HMDB09561	0.346875	0.0985848
HMDB09555	0.159451	0.200975
HMDB09549	3.82005	0.152149
HMDB09548	4.95379	0.106914
HMDB09530	0.346875	0.0985848
HMDB09529	0.346875	0.0985848
HMDB09524	0.159451	0.200975
HMDB09523	0.159451	0.200975
HMDB09519	0.346875	0.0985848
HMDB09517	0.159451	0.200975
HMDB09499	0.346875	0.0985848
HMDB09498	0.346875	0.0985848
HMDB09492	0.159451	0.200975
HMDB09488	0.346875	0.0985848
HMDB09487	0.346875	0.0985848
HMDB09485	0.159451	0.200975
HMDB09455	4.95379	0.106914
HMDB09454	4.95379	0.106914
HMDB09435	0.346875	0.0985848
HMDB09427	0.159451	0.200975
HMDB09423	4.95379	0.106914
HMDB09402	0.346875	0.0985848
HMDB09394	0.159451	0.200975
HMDB09390	4.95379	0.106914
HMDB09370	0.346875	0.0985848
HMDB09362	0.159451	0.200975
HMDB09359	4.95379	0.106914
HMDB09358	4.95379	0.106914
HMDB09352	4.95379	0.106914
HMDB09337	0.346875	0.0985848
HMDB09329	0.159451	0.200975
HMDB09326	4.95379	0.106914
HMDB09325	4.95379	0.106914
HMDB09319	4.95379	0.106914
HMDB09305	0.346875	0.0985848
HMDB09297	0.159451	0.200975
HMDB09294	4.95379	0.106914
HMDB09287	4.95379	0.106914
HMDB09266	0.159451	0.200975
HMDB09265	0.159451	0.200975
HMDB09262	0.346875	0.0985848
HMDB09255	0.159451	0.200975
HMDB09240	0.346875	0.0985848
HMDB09235	0.159451	0.200975
HMDB09234	0.159451	0.200975
HMDB09230	0.346875	0.0985848
HMDB09224	0.159451	0.200975
HMDB09223	0.159451	0.200975
HMDB09219	1.99412	0.424039
HMDB09217	4.95379	0.106914
HMDB09211	0.346875	0.0985848
HMDB09204	0.159451	0.200975
HMDB09198	4.95379	0.106914
HMDB09179	0.346875	0.0985848
HMDB09172	0.159451	0.200975
HMDB09167	4.95379	0.106914
HMDB09166	4.95379	0.106914
HMDB09156	4.95379	0.106914
HMDB09146	0.346875	0.0985848
HMDB09139	0.159451	0.200975
HMDB09134	4.95379	0.106914
HMDB09133	4.95379	0.106914
HMDB09123	4.95379	0.106914
HMDB09107	0.159451	0.200975
HMDB09103	4.95379	0.106914
HMDB09102	4.95379	0.106914
HMDB09092	4.95379	0.106914
HMDB09091	4.95379	0.106914
HMDB09072	0.346875	0.0985848
HMDB09071	4.95379	0.106914
HMDB09064	0.159451	0.200975
HMDB09060	4.95379	0.106914
HMDB09039	0.346875	0.0985848
HMDB09038	4.95379	0.106914
HMDB09031	0.159451	0.200975
HMDB09027	4.95379	0.106914
HMDB09009	0.159451	0.200975
HMDB09007	0.346875	0.0985848
HMDB08999	0.159451	0.200975
HMDB08996	4.95379	0.106914
HMDB08995	4.95379	0.106914
HMDB08989	4.95379	0.106914
HMDB08980	0.346875	0.0985848
HMDB08978	4.95379	0.106914
HMDB08977	4.95379	0.106914
HMDB08973	0.159451	0.200975
HMDB08967	4.95379	0.106914
HMDB08948	0.346875	0.0985848
HMDB08946	4.95379	0.106914
HMDB08941	0.159451	0.200975
HMDB08936	4.95379	0.106914
HMDB08935	4.95379	0.106914
HMDB08925	4.95379	0.106914
HMDB08915	0.0584385	0.208364
HMDB08909	3.82005	0.152149
HMDB08899	1.99412	0.424039
HMDB08881	0.159451	0.200975
HMDB08876	4.95379	0.106914
HMDB08849	0.159451	0.200975
HMDB08833	4.95379	0.106914
HMDB08789	0.22329	0.0729908
HMDB08788	0.417063	0.178927
HMDB08756	0.417063	0.178927
HMDB08740	3.25752	0.0803921
HMDB08739	3.25752	0.0803921
HMDB08732	8.20029	0.0115048
HMDB08731	8.20029	0.0115048
HMDB08729	3.25752	0.0803921
HMDB08728	3.25752	0.0803921
HMDB08725	8.20029	0.0115048
HMDB08708	3.25752	0.0803921
HMDB08700	8.20029	0.0115048
HMDB08697	3.25752	0.0803921
HMDB08693	8.20029	0.0115048
HMDB08689	2.31047	0.226322
HMDB08675	3.25752	0.0803921
HMDB08667	8.20029	0.0115048
HMDB08664	3.25752	0.0803921
HMDB08660	8.20029	0.0115048
HMDB08656	2.31047	0.226322
HMDB08653	0.214677	0.0727398
HMDB08633	3.25752	0.0803921
HMDB08632	3.25752	0.0803921
HMDB08628	0.417063	0.178927
HMDB08626	3.25752	0.0803921
HMDB08625	0.159451	0.200975
HMDB08624	2.31047	0.226322
HMDB08623	3.33613	0.0220475
HMDB08598	0.417063	0.178927
HMDB08597	0.214677	0.0727398
HMDB08596	0.214677	0.0727398
HMDB08593	0.22329	0.0729908
HMDB08591	8.20029	0.0115048
HMDB08586	0.214677	0.0727398
HMDB08567	0.417063	0.178927
HMDB08566	0.417063	0.178927
HMDB08565	0.214677	0.0727398
HMDB08562	0.22329	0.0729908
HMDB08561	0.417063	0.178927
HMDB08560	0.346875	0.0985848
HMDB08558	0.0584385	0.208364
HMDB08536	0.417063	0.178927
HMDB08535	0.214677	0.0727398
HMDB08534	0.214677	0.0727398
HMDB08529	0.417063	0.178927
HMDB08526	0.0584385	0.208364
HMDB08517	3.25752	0.0803921
HMDB08516	3.25752	0.0803921
HMDB08510	8.20029	0.0115048
HMDB08509	8.20029	0.0115048
HMDB08506	3.25752	0.0803921
HMDB08499	8.20029	0.0115048
HMDB08498	8.20029	0.0115048
HMDB08495	2.31047	0.226322
HMDB08485	3.25752	0.0803921
HMDB08478	8.20029	0.0115048
HMDB08475	3.25752	0.0803921
HMDB08474	3.25752	0.0803921
HMDB08471	0.417063	0.178927
HMDB08467	8.20029	0.0115048
HMDB08464	3.25752	0.0803921
HMDB08463	2.31047	0.226322
HMDB08462	3.33613	0.0220475
HMDB08452	3.25752	0.0803921
HMDB08445	8.20029	0.0115048
HMDB08442	3.25752	0.0803921
HMDB08441	3.25752	0.0803921
HMDB08438	0.417063	0.178927
HMDB08434	8.20029	0.0115048
HMDB08431	3.25752	0.0803921
HMDB08430	2.31047	0.226322
HMDB08429	3.33613	0.0220475
HMDB08423	0.22329	0.0729908
HMDB08411	3.25752	0.0803921
HMDB08410	3.25752	0.0803921
HMDB08406	0.214677	0.0727398
HMDB08404	8.20029	0.0115048
HMDB08403	8.20029	0.0115048
HMDB08401	3.25752	0.0803921
HMDB08400	3.25752	0.0803921
HMDB08398	3.33613	0.0220475
HMDB08397	8.20029	0.0115048
HMDB08394	1.99412	0.424039
HMDB08391	0.22329	0.0729908
HMDB08379	3.25752	0.0803921
HMDB08378	3.25752	0.0803921
HMDB08374	0.417063	0.178927
HMDB08373	0.214677	0.0727398
HMDB08371	8.20029	0.0115048
HMDB08370	8.20029	0.0115048
HMDB08368	3.25752	0.0803921
HMDB08367	3.25752	0.0803921
HMDB08365	3.33613	0.0220475
HMDB08364	8.20029	0.0115048
HMDB08361	1.99412	0.424039
HMDB08360	0.22329	0.0729908
HMDB08359	0.22329	0.0729908
HMDB08357	0.0584385	0.208364
HMDB08347	3.25752	0.0803921
HMDB08342	0.417063	0.178927
HMDB08341	0.214677	0.0727398
HMDB08339	8.20029	0.0115048
HMDB08336	3.25752	0.0803921
HMDB08333	0.22329	0.0729908
HMDB08332	8.20029	0.0115048
HMDB08329	1.99412	0.424039
HMDB08328	3.82005	0.152149
HMDB08325	0.214677	0.0727398
HMDB08311	0.417063	0.178927
HMDB08310	0.417063	0.178927
HMDB08309	0.214677	0.0727398
HMDB08305	3.25752	0.0803921
HMDB08304	3.25752	0.0803921
HMDB08302	0.22329	0.0729908
HMDB08301	0.22329	0.0729908
HMDB08300	0.417063	0.178927
HMDB08298	0.0584385	0.208364
HMDB08297	0.159451	0.200975
HMDB08296	3.82005	0.152149
HMDB08294	0.214677	0.0727398
HMDB08293	0.214677	0.0727398
HMDB08291	0.22329	0.0729908
HMDB08280	0.417063	0.178927
HMDB08279	0.417063	0.178927
HMDB08278	0.214677	0.0727398
HMDB08277	0.214677	0.0727398
HMDB08273	3.25752	0.0803921
HMDB08270	0.22329	0.0729908
HMDB08269	0.417063	0.178927
HMDB08268	0.417063	0.178927
HMDB08266	0.0584385	0.208364
HMDB08254	8.20029	0.0115048
HMDB08253	8.20029	0.0115048
HMDB08249	0.417063	0.178927
HMDB08243	8.20029	0.0115048
HMDB08241	3.25752	0.0803921
HMDB08236	2.31047	0.226322
HMDB08235	2.31047	0.226322
HMDB08234	3.33613	0.0220475
HMDB08222	8.20029	0.0115048
[truncated: 278 more rows]

## Sheet: GFP vs GFNP
Compound ID	FC	FDR
HMDB08727	0.000981267	0.0725438
HMDB08696	0.000981267	0.0725438
HMDB08695	0.000981267	0.0725438
HMDB08663	0.000981267	0.0725438
HMDB08662	0.000981267	0.0725438
HMDB08631	0.000981267	0.0725438
HMDB08601	0.000981267	0.0725438
HMDB08505	0.000981267	0.0725438
HMDB08473	0.000981267	0.0725438
HMDB08440	0.000981267	0.0725438
HMDB08409	0.000981267	0.0725438
HMDB08408	0.000981267	0.0725438
HMDB08377	0.000981267	0.0725438
HMDB08376	0.000981267	0.0725438
HMDB08346	0.000981267	0.0725438
HMDB08345	0.000981267	0.0725438
HMDB08314	0.000981267	0.0725438
HMDB08251	0.000981267	0.0725438
HMDB08153	0.000981267	0.0725438
HMDB08122	0.000981267	0.0725438
HMDB08121	0.000981267	0.0725438
HMDB08089	0.000981267	0.0725438
HMDB08088	0.000981267	0.0725438
HMDB08057	0.000981267	0.0725438
HMDB61057	0.001	0.542532
HMDB61054	0.001	0.542532
HMDB60702	0.001	0.542532
HMDB60701	0.001	0.542532
HMDB60676	0.001	0.542532
HMDB60113	0.001	0.0675578
HMDB59754	0.001	0.058809
HMDB59719	0.001	0.058809
HMDB59708	0.001	0.058809
HMDB41494	0.001	0.170611
HMDB41469	0.001	0.170611
HMDB41454	0.001	0.0675578
HMDB40994	0.001	0.370266
HMDB40725	0.001	0.170611
HMDB40397	0.001	0.170611
HMDB40227	0.001	0.170611
HMDB40206	0.001	0.170611
HMDB40196	0.001	0.058809
HMDB39903	0.001	0.542532
HMDB39530	0.001	0.0675578
HMDB39522	0.001	0.170611
HMDB39443	0.001	0.542532
HMDB39133	0.001	0.0675578
HMDB38910	0.001	0.170611
HMDB38909	0.001	0.0675578
HMDB38657	0.001	0.542532
HMDB38532	0.001	0.170611
HMDB38531	0.001	0.170611
HMDB38527	0.001	0.170611
HMDB38280	0.001	0.170611
HMDB38270	0.001	0.170611
HMDB38117	0.001	0.542532
HMDB37301	0.001	0.170611
HMDB36599	0.001	0.170611
HMDB36048	0.001	0.170611
HMDB35995	0.001	0.542532
HMDB35678	0.001	0.170611
HMDB35677	0.001	0.170611
HMDB35676	0.001	0.170611
HMDB35582	0.001	0.0675578
HMDB35581	0.001	0.0675578
HMDB35288	0.001	0.542532
HMDB35157	0.001	0.170611
HMDB35142	0.001	0.542532
HMDB35024	0.001	0.0675578
HMDB34903	0.001	0.170611
HMDB34331	0.001	0.542532
HMDB34079	0.001	0.542532
HMDB33421	0.001	0.542532
HMDB33399	0.001	0.542532
HMDB32901	0.001	0.170611
HMDB32669	0.001	0.542532
HMDB32331	0.001	0.170611
HMDB32257	0.001	0.0675578
HMDB32193	0.001	0.170611
HMDB32051	0.001	0.170611
HMDB31692	0.001	0.170611
HMDB31510	0.001	0.058809
HMDB31030	0.001	0.170611
HMDB30945	0.001	0.170611
HMDB30867	0.001	0.170611
HMDB30054	0.001	0.542532
HMDB15678	0.001	0.542532
HMDB15597	0.001	0.542532
HMDB12866	0.001	0.0675578
HMDB11915	0.001	4.23569e-06
HMDB06528	0.001	0.0675578
HMDB04889	0.001	4.23569e-06
HMDB02585	0.001	0.170611
HMDB02536	0.001	0.170611
HMDB02488	0.001	0.170611
HMDB02451	0.001	0.170611
HMDB02226	0.001	0.170611
HMDB01976	0.001	0.0675578
HMDB01438	0.001	0.542532
HMDB01203	0.001	0.542532
HMDB00946	0.001	0.170611
HMDB00917	0.001	0.0675578
HMDB00865	0.001	0.0675578
HMDB00811	0.001	0.170611
HMDB00792	0.001	0.058809
HMDB00760	0.001	0.0675578
HMDB00733	0.001	0.170611
HMDB00686	0.001	0.170611
HMDB00664	0.001	0.170611
HMDB00626	0.001	0.170611
HMDB00619	0.001	0.0675578
HMDB00527	0.001	0.0675578
HMDB00518	0.001	0.170611
HMDB00514	0.001	0.170611
HMDB00506	0.001	0.0675578
HMDB00505	0.001	0.0675578
HMDB00503	0.001	0.0675578
HMDB00502	0.001	0.542532
HMDB00478	0.001	0.170611
HMDB00467	0.001	0.0675578
HMDB00460	0.001	0.0675578
HMDB00438	0.001	0.170611
HMDB00432	0.001	0.0675578
HMDB00427	0.001	0.0675578
HMDB00419	0.001	0.0675578
HMDB00415	0.001	0.0675578
HMDB00414	0.001	0.0675578
HMDB00411	0.001	0.170611
HMDB00404	0.001	0.0675578
HMDB00400	0.001	0.542532
HMDB00395	0.001	0.0675578
HMDB00391	0.001	0.542532
HMDB00390	0.001	0.0675578
HMDB00384	0.001	0.170611
HMDB00376	0.001	0.0675578
HMDB00371	0.001	0.0675578
HMDB00364	0.001	0.0675578
HMDB00361	0.001	0.170611
HMDB00348	0.001	0.170611
HMDB00330	0.001	0.0675578
HMDB00328	0.001	0.0675578
HMDB00326	0.001	0.0675578
HMDB00320	0.001	0.0675578
HMDB00312	0.001	0.0675578
HMDB40901	0.00342318	0.10402
HMDB29998	0.00342318	0.10402
HMDB29978	0.00342318	0.10402
HMDB29796	0.00342318	0.10402
HMDB10223	0.00342318	0.10402
HMDB04702	0.00342318	0.10402
HMDB04701	0.00342318	0.10402
HMDB04670	0.00342318	0.10402
HMDB04667	0.00342318	0.10402
HMDB60925	0.0086844	0.547226
HMDB60924	0.0086844	0.547226
HMDB00951	0.0736424	0.649328
HMDB00896	0.0736424	0.649328
HMDB00874	0.0736424	0.649328
HMDB34064	0.113898	0.290389
HMDB30140	0.152895	0.62597
HMDB30041	0.152895	0.62597
HMDB12516	0.152895	0.62597
HMDB06463	0.170692	0.143229
HMDB41572	0.186124	0.423791
HMDB38242	0.186124	0.423791
HMDB37326	0.186124	0.423791
HMDB36804	0.186124	0.423791
HMDB36803	0.186124	0.423791
HMDB36568	0.186124	0.423791
HMDB36356	0.186124	0.423791
HMDB35273	0.186124	0.423791
HMDB35085	0.186124	0.423791
HMDB33601	0.186124	0.423791
HMDB29388	0.186124	0.423791
HMDB13192	0.186124	0.423791
HMDB13158	0.186124	0.423791
HMDB11579	0.186124	0.423791
HMDB11578	0.186124	0.423791
HMDB11549	0.186124	0.423791
HMDB04666	0.186124	0.423791
HMDB00437	0.186124	0.423791
HMDB00433	0.186124	0.423791
HMDB00399	0.186124	0.423791
HMDB00377	0.186124	0.423791
HMDB00367	0.186124	0.423791
HMDB00340	0.186124	0.423791
HMDB00316	0.186124	0.423791
HMDB00311	0.186124	0.423791
HMDB00307	0.186124	0.423791
HMDB35302	0.18723	0.228502
HMDB35299	0.18723	0.228502
HMDB34200	0.18723	0.228502
HMDB33234	0.18723	0.228502
HMDB14754	0.200368	0.46268
HMDB11637	0.200368	0.46268
HMDB00932	0.200368	0.46268
HMDB00922	0.200368	0.46268
HMDB00889	0.200368	0.46268
HMDB00036	0.200368	0.46268
HMDB60569	0.216853	0.180478
HMDB41586	0.216853	0.180478
HMDB41425	0.216853	0.180478
HMDB40905	0.216853	0.180478
HMDB39516	0.216853	0.180478
HMDB38734	0.216853	0.180478
HMDB38733	0.216853	0.180478
HMDB38704	0.216853	0.180478
HMDB38476	0.216853	0.180478
HMDB38148	0.216853	0.180478
HMDB37379	0.216853	0.180478
HMDB37070	0.216853	0.180478
HMDB37059	0.216853	0.180478
HMDB37005	0.216853	0.180478
HMDB36309	0.216853	0.180478
HMDB36152	0.216853	0.180478
HMDB36151	0.216853	0.180478
HMDB36039	0.216853	0.180478
HMDB36038	0.216853	0.180478
HMDB35985	0.216853	0.180478
HMDB35740	0.216853	0.180478
HMDB35647	0.216853	0.180478
HMDB35644	0.216853	0.180478
HMDB35310	0.216853	0.180478
HMDB35210	0.216853	0.180478
HMDB34696	0.216853	0.180478
HMDB33899	0.216853	0.180478
HMDB33660	0.216853	0.180478
HMDB33229	0.216853	0.180478
HMDB31902	0.216853	0.180478
HMDB30137	0.216853	0.180478
HMDB30104	0.216853	0.180478
HMDB06888	0.216853	0.180478
HMDB34441	0.223219	0.451628
HMDB56150	0.228815	0.00237623
HMDB56143	0.228815	0.00237623
HMDB56004	0.228815	0.00237623
HMDB55976	0.228815	0.00237623
HMDB40918	0.228815	0.00237623
HMDB40839	0.228815	0.00237623
HMDB36547	0.228815	0.00237623
HMDB34819	0.228815	0.00237623
HMDB34740	0.228815	0.00237623
HMDB34739	0.228815	0.00237623
HMDB34628	0.228815	0.00237623
HMDB34622	0.228815	0.00237623
HMDB33423	0.228815	0.00237623
HMDB32588	0.228815	0.00237623
HMDB32113	0.228815	0.00237623
HMDB31391	0.228815	0.00237623
HMDB31228	0.228815	0.00237623
HMDB31136	0.228815	0.00237623
HMDB30445	0.228815	0.00237623
HMDB30440	0.228815	0.00237623
HMDB29963	0.228815	0.00237623
HMDB29962	0.228815	0.00237623
HMDB07329	0.228815	0.00237623
HMDB07327	0.228815	0.00237623
HMDB07299	0.228815	0.00237623
HMDB07270	0.228815	0.00237623
HMDB07077	0.228815	0.00237623
HMDB07047	0.228815	0.00237623
HMDB07046	0.228815	0.00237623
HMDB07019	0.228815	0.00237623
HMDB39962	0.230839	1.56479e-05
HMDB60015	0.241159	0.00102982
HMDB41533	0.244171	0.35582
HMDB41183	0.244171	0.35582
HMDB40553	0.244171	0.35582
HMDB39212	0.244171	0.35582
HMDB38961	0.244171	0.35582
HMDB38803	0.244171	0.35582
HMDB38802	0.244171	0.35582
HMDB38801	0.244171	0.35582
HMDB38800	0.244171	0.35582
HMDB38799	0.244171	0.35582
HMDB37781	0.244171	0.35582
HMDB36540	0.244171	0.35582
HMDB36433	0.244171	0.35582
HMDB35324	0.244171	0.35582
HMDB35034	0.244171	0.35582
HMDB34656	0.244171	0.35582
HMDB34648	0.244171	0.35582
HMDB34643	0.244171	0.35582
HMDB34549	0.244171	0.35582
HMDB34507	0.244171	0.35582
HMDB34227	0.244171	0.35582
HMDB33256	0.244171	0.35582
HMDB60280	0.262347	0.00013779
HMDB59720	0.262347	0.00013779
HMDB12883	0.262347	0.00013779
HMDB06050	0.262347	0.00013779
HMDB03831	0.262347	0.00013779
HMDB02184	0.262347	0.00013779
HMDB01119	0.262347	0.00013779
HMDB00158	0.262347	0.00013779
HMDB11525	0.262605	0.00128901
HMDB11524	0.262605	0.00128901
HMDB11495	0.262605	0.00128901
HMDB11494	0.262605	0.00128901
HMDB41085	0.27078	0.56102
HMDB02355	0.27646	0.620572
HMDB60102	0.280918	0.00156182
HMDB60101	0.280918	0.00156182
HMDB41928	0.280918	0.00156182
HMDB39486	0.280918	0.00156182
HMDB38694	0.280918	0.00156182
HMDB38689	0.280918	0.00156182
HMDB38688	0.280918	0.00156182
HMDB38687	0.280918	0.00156182
HMDB38520	0.280918	0.00156182
HMDB38172	0.280918	0.00156182
HMDB36826	0.280918	0.00156182
HMDB36811	0.280918	0.00156182
HMDB36810	0.280918	0.00156182
HMDB36805	0.280918	0.00156182
HMDB36775	0.280918	0.00156182
HMDB36709	0.280918	0.00156182
HMDB36705	0.280918	0.00156182
HMDB36703	0.280918	0.00156182
HMDB36262	0.280918	0.00156182
HMDB35692	0.280918	0.00156182
HMDB15655	0.280918	0.00156182
HMDB12598	0.280918	0.00156182
HMDB12567	0.280918	0.00156182
HMDB12508	0.280918	0.00156182
HMDB11136	0.280918	0.00156182
HMDB11134	0.280918	0.00156182
HMDB10409	0.280918	0.00156182
HMDB10222	0.280918	0.00156182
HMDB06245	0.280918	0.00156182
HMDB06111	0.280918	0.00156182
HMDB05998	0.280918	0.00156182
HMDB04682	0.280918	0.00156182
HMDB04680	0.280918	0.00156182
HMDB04679	0.280918	0.00156182
HMDB04673	0.280918	0.00156182
HMDB04264	0.280918	0.00156182
HMDB03876	0.280918	0.00156182
HMDB03598	0.280918	0.00156182
HMDB02283	0.280918	0.00156182
HMDB02232	0.280918	0.00156182
HMDB02190	0.280918	0.00156182
HMDB01999	0.280918	0.00156182
HMDB60039	0.29783	0.000306983
HMDB36835	0.29783	0.000306983
HMDB34958	0.29783	0.000306983
HMDB34957	0.29783	0.000306983
HMDB31058	0.29783	0.000306983
HMDB29797	0.29783	0.000306983
HMDB10378	0.29783	0.000306983
HMDB02925	0.29783	0.000306983
HMDB35366	0.307566	0.533408
HMDB11513	0.314682	0.00325516
HMDB11483	0.314682	0.00325516
HMDB02497	0.320898	0.536223
HMDB02496	0.320898	0.536223
HMDB02409	0.320898	0.536223
HMDB02639	0.32764	0.59538
HMDB11521	0.329638	0.0179429
HMDB11491	0.329638	0.0179429
HMDB11914	0.347206	0.010758
HMDB11506	0.370785	0.00054828
HMDB11505	0.370785	0.00054828
HMDB11476	0.370785	0.00054828
HMDB11475	0.370785	0.00054828
HMDB41704	0.38629	0.0507848
HMDB41698	0.38629	0.0507848
HMDB41656	0.38629	0.0507848
HMDB38549	0.38629	0.0507848
HMDB37254	0.38629	0.0507848
HMDB36619	0.38629	0.0507848
HMDB34105	0.38629	0.0507848
HMDB34002	0.38629	0.0507848
HMDB33928	0.38629	0.0507848
HMDB33308	0.38629	0.0507848
HMDB33153	0.38629	0.0507848
HMDB31824	0.38629	0.0507848
HMDB30874	0.38629	0.0507848
HMDB30873	0.38629	0.0507848
HMDB30699	0.38629	0.0507848
HMDB30670	0.38629	0.0507848
HMDB29631	0.38629	0.0507848
HMDB29036	0.38629	0.0507848
HMDB28784	0.38629	0.0507848
HMDB05897	0.38629	0.0507848
HMDB04195	0.38629	0.0507848
HMDB03312	0.38629	0.0507848
HMDB02670	0.38629	0.0507848
HMDB10383	0.396459	0.00198162
HMDB60082	0.399453	0.000662672
HMDB41422	0.399453	0.000662672
HMDB38958	0.399453	0.000662672
HMDB37647	0.399453	0.000662672
HMDB35877	0.399453	0.000662672
HMDB33791	0.399453	0.000662672
HMDB32638	0.399453	0.000662672
HMDB32182	0.399453	0.000662672
HMDB31711	0.399453	0.000662672
HMDB31145	0.399453	0.000662672
HMDB31057	0.399453	0.000662672
HMDB31053	0.399453	0.000662672
HMDB12328	0.399453	0.000662672
HMDB10735	0.399453	0.000662672
HMDB10734	0.399453	0.000662672
HMDB03229	0.399453	0.000662672
HMDB02186	0.399453	0.000662672
HMDB59643	0.40918	0.0850208
HMDB41112	0.40918	0.0850208
HMDB41111	0.40918	0.0850208
HMDB39822	0.40918	0.0850208
HMDB39692	0.40918	0.0850208
HMDB39498	0.40918	0.0850208
HMDB36018	0.40918	0.0850208
HMDB35586	0.40918	0.0850208
HMDB35326	0.40918	0.0850208
HMDB34683	0.40918	0.0850208
HMDB34644	0.40918	0.0850208
HMDB34528	0.40918	0.0850208
HMDB34505	0.40918	0.0850208
HMDB34422	0.40918	0.0850208
HMDB34329	0.40918	0.0850208
HMDB32004	0.40918	0.0850208
HMDB12172	0.40918	0.0850208
HMDB12170	0.40918	0.0850208
HMDB12169	0.40918	0.0850208
HMDB12168	0.40918	0.0850208
HMDB12113	0.40918	0.0850208
HMDB03822	0.40918	0.0850208
HMDB41430	0.40994	2.95486e-05
HMDB11512	0.40994	2.95486e-05
HMDB11482	0.40994	2.95486e-05
HMDB59934	0.421326	9.46978e-05
HMDB34169	0.421326	9.46978e-05
HMDB33589	0.421326	9.46978e-05
HMDB33485	0.421326	9.46978e-05
HMDB06044	0.421326	9.46978e-05
HMDB04992	0.421326	9.46978e-05
HMDB01007	0.421326	9.46978e-05
HMDB00159	0.421326	9.46978e-05
HMDB59871	0.430812	9.46978e-05
HMDB41480	0.430812	9.46978e-05
HMDB37396	0.430812	9.46978e-05
HMDB10737	0.430812	9.46978e-05
HMDB03231	0.430812	9.46978e-05
HMDB00573	0.430812	9.46978e-05
HMDB00207	0.430812	9.46978e-05
HMDB11522	0.432333	0.00779597
HMDB11492	0.432333	0.00779597
HMDB11519	0.445888	0.00938228
HMDB11489	0.445888	0.00938228
HMDB38935	0.462681	0.00515908
HMDB11507	0.46456	0.0222551
HMDB11477	0.46456	0.0222551
HMDB15376	0.477703	0.0152001
HMDB15129	0.477703	0.0152001
HMDB02160	0.477703	0.0152001
HMDB60650	0.48002	0.000513528
HMDB36382	0.48002	0.000513528
HMDB34301	0.48002	0.000513528
HMDB33923	0.48002	0.000513528
HMDB32538	0.48002	0.000513528
HMDB31641	0.48002	0.000513528
HMDB29168	0.48002	0.000513528
HMDB13773	0.48002	0.000513528
HMDB03640	0.48002	0.000513528
HMDB01901	0.48002	0.000513528
HMDB01645	0.48002	0.000513528
HMDB00687	0.48002	0.000513528
HMDB00557	0.48002	0.000513528
HMDB00172	0.48002	0.000513528
HMDB40642	0.489733	0.159614
HMDB38104	0.489733	0.159614
HMDB36801	0.489733	0.159614
HMDB36302	0.489733	0.159614
HMDB35477	0.489733	0.159614
HMDB35283	0.489733	0.159614
HMDB29683	0.489733	0.159614
HMDB29583	0.489733	0.159614
HMDB13651	0.489733	0.159614
HMDB12530	0.489733	0.159614
HMDB00879	0.489733	0.159614
HMDB11503	0.492559	0.00138513
HMDB11473	0.492559	0.00138513
HMDB00739	0.500244	0.472004
HMDB00572	0.500244	0.472004
HMDB10385	0.503203	0.0505
HMDB02815	0.503203	0.0505
HMDB59828	0.506257	0.00577477
HMDB41082	0.506257	0.00577477
HMDB39461	0.506257	0.00577477
HMDB38400	0.506257	0.00577477
HMDB38067	0.506257	0.00577477
HMDB37170	0.506257	0.00577477
HMDB37150	0.506257	0.00577477
HMDB37001	0.506257	0.00577477
HMDB35927	0.506257	0.00577477
HMDB35926	0.506257	0.00577477
HMDB35916	0.506257	0.00577477
HMDB34845	0.506257	0.00577477
HMDB34764	0.506257	0.00577477
HMDB34761	0.506257	0.00577477
HMDB34758	0.506257	0.00577477
HMDB34297	0.506257	0.00577477
HMDB34074	0.506257	0.00577477
HMDB33794	0.506257	0.00577477
HMDB33554	0.506257	0.00577477
HMDB32535	0.506257	0.00577477
HMDB31834	0.506257	0.00577477
HMDB31269	0.506257	0.00577477
HMDB31262	0.506257	0.00577477
HMDB31127	0.506257	0.00577477
HMDB31097	0.506257	0.00577477
HMDB31051	0.506257	0.00577477
HMDB30981	0.506257	0.00577477
HMDB30980	0.506257	0.00577477
HMDB30979	0.506257	0.00577477
HMDB30958	0.506257	0.00577477
HMDB30957	0.506257	0.00577477
HMDB30430	0.506257	0.00577477
HMDB29800	0.506257	0.00577477
HMDB10736	0.506257	0.00577477
HMDB06270	0.506257	0.00577477
HMDB05048	0.506257	0.00577477
HMDB05047	0.506257	0.00577477
HMDB03797	0.506257	0.00577477
HMDB00673	0.506257	0.00577477
HMDB36479	0.50684	0.263779
HMDB10023	0.506996	0.814489
HMDB10002	0.506996	0.814489
HMDB10000	0.506996	0.814489
HMDB09999	0.506996	0.814489
HMDB09997	0.506996	0.814489
HMDB09988	0.506996	0.814489
HMDB09977	0.506996	0.814489
HMDB09969	0.506996	0.814489
HMDB09933	0.506996	0.814489
HMDB40180	0.509026	0.00910283
HMDB38530	0.509026	0.00910283
HMDB05943	0.509026	0.00910283
HMDB59965	0.520412	0.249824
HMDB33812	0.520412	0.249824
HMDB32920	0.520412	0.249824
HMDB32576	0.520412	0.249824
HMDB04062	0.520412	0.249824
HMDB02466	0.520412	0.249824
HMDB01895	0.520412	0.249824
HMDB00500	0.520412	0.249824
HMDB60132	0.526924	0.259599
HMDB60131	0.526924	0.259599
HMDB41527	0.526924	0.259599
HMDB41135	0.526924	0.259599
HMDB40999	0.526924	0.259599
HMDB39871	0.526924	0.259599
HMDB36012	0.526924	0.259599
HMDB35585	0.526924	0.259599
HMDB34328	0.526924	0.259599
HMDB32925	0.526924	0.259599
HMDB32875	0.526924	0.259599
HMDB32123	0.526924	0.259599
HMDB32107	0.526924	0.259599
HMDB15504	0.526924	0.259599
HMDB12557	0.526924	0.259599
HMDB06722	0.526924	0.259599
HMDB06721	0.526924	0.259599
HMDB03550	0.526924	0.259599
HMDB02163	0.526924	0.259599
HMDB01993	0.526924	0.259599
HMDB00501	0.526924	0.259599
HMDB41655	0.557248	0.11612
HMDB41651	0.557248	0.11612
HMDB40314	0.557248	0.11612
HMDB39449	0.557248	0.11612
HMDB38083	0.557248	0.11612
HMDB37314	0.557248	0.11612
HMDB35214	0.557248	0.11612
HMDB34409	0.557248	0.11612
HMDB34004	0.557248	0.11612
HMDB33860	0.557248	0.11612
HMDB33790	0.557248	0.11612
HMDB32707	0.557248	0.11612
HMDB32438	0.557248	0.11612
HMDB31911	0.557248	0.11612
HMDB31715	0.557248	0.11612
HMDB30847	0.557248	0.11612
HMDB30829	0.557248	0.11612
HMDB29521	0.557248	0.11612
HMDB29372	0.557248	0.11612
HMDB05810	0.557248	0.11612
HMDB03217	0.557248	0.11612
HMDB02124	0.557248	0.11612
HMDB60000	0.565096	0.00421942
HMDB41789	0.565096	0.00421942
HMDB41646	0.565096	0.00421942
HMDB34395	0.565096	0.00421942
HMDB31793	0.565096	0.00421942
HMDB01474	0.565096	0.00421942
HMDB59803	0.591751	0.862292
HMDB59802	0.591751	0.862292
HMDB59631	0.591751	0.862292
HMDB41192	0.591751	0.862292
HMDB39592	0.591751	0.862292
HMDB39146	0.591751	0.862292
HMDB39142	0.591751	0.862292
HMDB37679	0.591751	0.862292
HMDB36347	0.591751	0.862292
HMDB36050	0.591751	0.862292
HMDB35254	0.591751	0.862292
HMDB35019	0.591751	0.862292
HMDB34133	0.591751	0.862292
HMDB33771	0.591751	0.862292
HMDB33016	0.591751	0.862292
HMDB33015	0.591751	0.862292
HMDB32953	0.591751	0.862292
HMDB32049	0.591751	0.862292
HMDB30948	0.591751	0.862292
HMDB30854	0.591751	0.862292
HMDB30853	0.591751	0.862292
HMDB30788	0.591751	0.862292
HMDB30690	0.591751	0.862292
HMDB30578	0.591751	0.862292
HMDB30110	0.591751	0.862292
HMDB29302	0.591751	0.862292
HMDB14713	0.591751	0.862292
HMDB13163	0.591751	0.862292
HMDB02209	0.591751	0.862292
HMDB11128	0.601599	0.297755
HMDB10384	0.601599	0.297755
HMDB60610	0.603486	0.288823
HMDB31149	0.603486	0.288823
HMDB14507	0.603486	0.288823
HMDB02242	0.603486	0.288823
HMDB33237	0.616692	0.527268
HMDB59586	0.626303	0.106541
HMDB31052	0.682108	0.766316
HMDB31040	0.682108	0.766316
HMDB31039	0.682108	0.766316
HMDB14648	0.682108	0.766316
HMDB01551	0.682108	0.766316
HMDB60962	0.683492	0.230059
HMDB38388	0.683492	0.230059
HMDB13962	0.683492	0.230059
HMDB29450	0.693928	0.421469
HMDB05005	0.693928	0.421469
HMDB59994	0.720854	0.134935
HMDB59911	0.720854	0.134935
HMDB00682	0.720854	0.134935
HMDB41360	0.733215	0.542532
HMDB41292	0.733215	0.542532
HMDB40351	0.733215	0.542532
HMDB38552	0.733215	0.542532
HMDB31956	0.733215	0.542532
HMDB31954	0.733215	0.542532
HMDB30701	0.733215	0.542532
HMDB29509	0.733215	0.542532
HMDB15613	0.733215	0.542532
HMDB10382	0.741225	0.281865
HMDB33463	0.746254	0.230473
HMDB31885	0.746254	0.230473
HMDB29134	0.746254	0.230473
HMDB29008	0.746254	0.230473
HMDB28998	0.746254	0.230473
HMDB28914	0.746254	0.230473
HMDB15568	0.746254	0.230473
HMDB13243	0.746254	0.230473
HMDB60390	0.747031	0.139702
HMDB59756	0.747031	0.139702
HMDB41283	0.747031	0.139702
HMDB38761	0.747031	0.139702
HMDB38760	0.747031	0.139702
HMDB36907	0.747031	0.139702
HMDB34172	0.747031	0.139702
HMDB33003	0.747031	0.139702
HMDB32966	0.747031	0.139702
HMDB32919	0.747031	0.139702
HMDB32629	0.747031	0.139702
HMDB32606	0.747031	0.139702
HMDB32604	0.747031	0.139702
HMDB32594	0.747031	0.139702
HMDB32572	0.747031	0.139702
HMDB32399	0.747031	0.139702
HMDB31609	0.747031	0.139702
HMDB29662	0.747031	0.139702
HMDB29661	0.747031	0.139702
HMDB29660	0.747031	0.139702
HMDB29659	0.747031	0.139702
HMDB29658	0.747031	0.139702
HMDB29657	0.747031	0.139702
HMDB12308	0.747031	0.139702
HMDB06115	0.747031	0.139702
HMDB04815	0.747031	0.139702
HMDB03791	0.747031	0.139702
HMDB02390	0.747031	0.139702
HMDB01101	0.747031	0.139702
HMDB00703	0.747031	0.139702
HMDB00669	0.747031	0.139702
HMDB00440	0.747031	0.139702
HMDB00318	0.747031	0.139702
HMDB00020	0.747031	0.139702
HMDB37740	0.749571	0.686012
HMDB34498	0.749571	0.686012
HMDB30964	0.749571	0.686012
HMDB30963	0.749571	0.686012
HMDB30962	0.749571	0.686012
HMDB03073	0.749571	0.686012
HMDB01388	0.749571	0.686012
HMDB11520	0.751154	0.454576
HMDB11490	0.751154	0.454576
HMDB37180	0.822572	0.756212
HMDB33428	0.822572	0.756212
HMDB29129	0.822572	0.756212
HMDB28898	0.822572	0.756212
HMDB05767	0.822572	0.756212
HMDB60408	0.828946	0.693579
HMDB36740	0.828946	0.693579
HMDB30983	0.828946	0.693579
HMDB06759	0.828946	0.693579
HMDB06012	0.828946	0.693579
HMDB01471	0.828946	0.693579
HMDB01455	0.828946	0.693579
HMDB01449	0.828946	0.693579
HMDB59870	0.832346	0.568412
HMDB40598	0.832346	0.568412
HMDB40392	0.832346	0.568412
HMDB37372	0.832346	0.568412
HMDB34131	0.832346	0.568412
HMDB31083	0.832346	0.568412
HMDB31082	0.832346	0.568412
HMDB31067	0.832346	0.568412
HMDB02259	0.832346	0.568412
HMDB02250	0.882512	0.898137
HMDB32221	0.905727	0.703379
HMDB30046	0.905727	0.703379
HMDB29315	0.905727	0.703379
HMDB15076	0.905727	0.703379
HMDB60482	0.906186	0.732544
HMDB59633	0.906186	0.732544
HMDB41335	0.906186	0.732544
HMDB37544	0.906186	0.732544
HMDB34181	0.906186	0.732544
HMDB31008	0.906186	0.732544
HMDB13813	0.906186	0.732544
HMDB11563	0.906186	0.732544
HMDB11532	0.906186	0.732544
HMDB60680	1.04095	0.779392
HMDB60279	1.04095	0.779392
HMDB59846	1.04095	0.779392
HMDB33903	1.04095	0.779392
HMDB32609	1.04095	0.779392
HMDB29703	1.04095	0.779392
HMDB12992	1.04095	0.779392
HMDB12219	1.04095	0.779392
HMDB02210	1.04095	0.779392
HMDB01859	1.04095	0.779392
HMDB60128	1.05203	0.836592
HMDB60127	1.05203	0.836592
HMDB36249	1.05203	0.836592
HMDB34403	1.05203	0.836592
HMDB34293	1.05203	0.836592
HMDB32783	1.05203	0.836592
HMDB30066	1.05203	0.836592
HMDB13279	1.05203	0.836592
HMDB12458	1.05203	0.836592
HMDB11590	1.05203	0.836592
HMDB11560	1.05203	0.836592
HMDB60742	1.06788	0.8606
HMDB60070	1.06788	0.8606
HMDB40105	1.06788	0.8606
HMDB40104	1.06788	0.8606
HMDB40103	1.06788	0.8606
HMDB40102	1.06788	0.8606
HMDB40075	1.06788	0.8606
HMDB40074	1.06788	0.8606
HMDB40073	1.06788	0.8606
HMDB40072	1.06788	0.8606
HMDB40071	1.06788	0.8606
HMDB40064	1.06788	0.8606
HMDB40063	1.06788	0.8606
HMDB40035	1.06788	0.8606
HMDB38434	1.06788	0.8606
HMDB33462	1.06788	0.8606
HMDB29876	1.06788	0.8606
HMDB15474	1.06788	0.8606
HMDB15443	1.06788	0.8606
HMDB00394	1.06788	0.8606
HMDB41990	1.07211	0.775683
HMDB39598	1.07211	0.775683
HMDB39596	1.07211	0.775683
HMDB37609	1.07211	0.775683
HMDB35908	1.07211	0.775683
HMDB35599	1.07211	0.775683
HMDB34617	1.07211	0.775683
HMDB14940	1.07211	0.775683
HMDB59880	1.07456	0.842126
HMDB59862	1.07456	0.842126
HMDB34246	1.07456	0.842126
HMDB34170	1.07456	0.842126
HMDB32918	1.07456	0.842126
HMDB31735	1.07456	0.842126
HMDB11718	1.07456	0.842126
HMDB01870	1.07456	0.842126
HMDB11741	1.09134	0.650978
HMDB41401	1.09948	0.688959
HMDB41139	1.09948	0.688959
HMDB40742	1.09948	0.688959
HMDB39248	1.09948	0.688959
HMDB39071	1.09948	0.688959
HMDB38784	1.09948	0.688959
HMDB36463	1.09948	0.688959
HMDB35440	1.09948	0.688959
HMDB35403	1.09948	0.688959
HMDB35220	1.09948	0.688959
HMDB33950	1.09948	0.688959
HMDB33880	1.09948	0.688959
HMDB33879	1.09948	0.688959
HMDB33789	1.09948	0.688959
HMDB33537	1.09948	0.688959
HMDB33534	1.09948	0.688959
HMDB30798	1.09948	0.688959
HMDB30666	1.09948	0.688959
HMDB30650	1.09948	0.688959
HMDB30649	1.09948	0.688959
HMDB30599	1.09948	0.688959
HMDB30333	1.09948	0.688959
HMDB30164	1.09948	0.688959
HMDB14697	1.09948	0.688959
HMDB14465	1.11138	0.682214
HMDB60757	1.12782	0.491646
HMDB29114	1.12782	0.491646
HMDB29051	1.12782	0.491646
HMDB28995	1.12782	0.491646
HMDB28848	1.12782	0.491646
HMDB12948	1.12782	0.491646
HMDB00684	1.12782	0.491646
HMDB60576	1.19098	0.331998
HMDB15583	1.19098	0.331998
HMDB14021	1.19098	0.331998
HMDB02577	1.19098	0.331998
HMDB60052	1.19677	0.350431
HMDB59885	1.19677	0.350431
HMDB59875	1.19677	0.350431
HMDB59838	1.19677	0.350431
HMDB59827	1.19677	0.350431
HMDB59761	1.19677	0.350431
HMDB59608	1.19677	0.350431
HMDB41631	1.19677	0.350431
HMDB41013	1.19677	0.350431
HMDB41011	1.19677	0.350431
HMDB40766	1.19677	0.350431
HMDB39816	1.19677	0.350431
HMDB39702	1.19677	0.350431
HMDB39687	1.19677	0.350431
HMDB39008	1.19677	0.350431
HMDB38557	1.19677	0.350431
HMDB38290	1.19677	0.350431
HMDB38251	1.19677	0.350431
HMDB37824	1.19677	0.350431
HMDB37303	1.19677	0.350431
HMDB37302	1.19677	0.350431
HMDB37280	1.19677	0.350431
HMDB37172	1.19677	0.350431
HMDB37025	1.19677	0.350431
HMDB37024	1.19677	0.350431
HMDB37017	1.19677	0.350431
HMDB37015	1.19677	0.350431
HMDB37010	1.19677	0.350431
HMDB37009	1.19677	0.350431
HMDB37008	1.19677	0.350431
HMDB36830	1.19677	0.350431
HMDB36829	1.19677	0.350431
HMDB36802	1.19677	0.350431
HMDB36754	1.19677	0.350431
HMDB36721	1.19677	0.350431
HMDB36702	1.19677	0.350431
HMDB36598	1.19677	0.350431
HMDB36129	1.19677	0.350431
HMDB36128	1.19677	0.350431
HMDB36127	1.19677	0.350431
HMDB36115	1.19677	0.350431
HMDB36114	1.19677	0.350431
HMDB36113	1.19677	0.350431
HMDB36088	1.19677	0.350431
HMDB36087	1.19677	0.350431
HMDB36085	1.19677	0.350431
HMDB36083	1.19677	0.350431
HMDB36082	1.19677	0.350431
HMDB36080	1.19677	0.350431
HMDB36079	1.19677	0.350431
HMDB36044	1.19677	0.350431
HMDB35744	1.19677	0.350431
HMDB35743	1.19677	0.350431
HMDB35741	1.19677	0.350431
HMDB35738	1.19677	0.350431
HMDB35737	1.19677	0.350431
HMDB35706	1.19677	0.350431
HMDB35656	1.19677	0.350431
HMDB35622	1.19677	0.350431
HMDB35604	1.19677	0.350431
HMDB35600	1.19677	0.350431
HMDB35280	1.19677	0.350431
HMDB35277	1.19677	0.350431
HMDB35241	1.19677	0.350431
HMDB35203	1.19677	0.350431
HMDB35158	1.19677	0.350431
HMDB35125	1.19677	0.350431
HMDB35120	1.19677	0.350431
HMDB35100	1.19677	0.350431
HMDB35092	1.19677	0.350431
HMDB35078	1.19677	0.350431
HMDB35077	1.19677	0.350431
HMDB35054	1.19677	0.350431
HMDB34985	1.19677	0.350431
HMDB34975	1.19677	0.350431
HMDB34974	1.19677	0.350431
HMDB34973	1.19677	0.350431
HMDB34916	1.19677	0.350431
HMDB34715	1.19677	0.350431
HMDB32536	1.19677	0.350431
HMDB32242	1.19677	0.350431
HMDB32120	1.19677	0.350431
HMDB31854	1.19677	0.350431
HMDB30893	1.19677	0.350431
HMDB30892	1.19677	0.350431
HMDB14996	1.19677	0.350431
HMDB06036	1.19677	0.350431
HMDB05045	1.19677	0.350431
HMDB03667	1.19677	0.350431
HMDB03634	1.19677	0.350431
HMDB03450	1.19677	0.350431
HMDB02177	1.19677	0.350431
HMDB01043	1.19677	0.350431
HMDB60083	1.21797	0.434371
HMDB37181	1.21797	0.434371
HMDB36210	1.21797	0.434371
HMDB35768	1.21797	0.434371
HMDB35231	1.21797	0.434371
HMDB34153	1.21797	0.434371
HMDB33567	1.21797	0.434371
HMDB33166	1.21797	0.434371
HMDB32450	1.21797	0.434371
HMDB32402	1.21797	0.434371
HMDB32324	1.21797	0.434371
HMDB32249	1.21797	0.434371
HMDB32065	1.21797	0.434371
HMDB31300	1.21797	0.434371
HMDB31299	1.21797	0.434371
HMDB31298	1.21797	0.434371
HMDB31296	1.21797	0.434371
HMDB31295	1.21797	0.434371
HMDB31294	1.21797	0.434371
HMDB31068	1.21797	0.434371
HMDB30030	1.21797	0.434371
HMDB29574	1.21797	0.434371
HMDB02396	1.21797	0.434371
HMDB01140	1.21797	0.434371
HMDB00220	1.21797	0.434371
HMDB40692	1.368	0.634712
HMDB39040	1.368	0.634712
HMDB03178	1.368	0.634712
HMDB31092	1.38298	0.353485
HMDB14425	1.38298	0.353485
HMDB39155	1.41119	0.501726
HMDB60316	1.42605	0.730937
HMDB40900	1.44089	0.419835
HMDB10221	1.44089	0.419835
HMDB10208	1.44089	0.419835
HMDB10201	1.44089	0.419835
HMDB06940	1.44089	0.419835
HMDB04706	1.44089	0.419835
HMDB03871	1.44089	0.419835
HMDB30482	1.44302	0.170611
HMDB39585	1.50204	0.832697
HMDB39712	1.55248	0.356354
HMDB36853	1.55248	0.356354
HMDB36852	1.55248	0.356354
HMDB36845	1.55248	0.356354
HMDB36815	1.55248	0.356354
HMDB36751	1.55248	0.356354
HMDB36190	1.55248	0.356354
HMDB35394	1.55248	0.356354
HMDB33546	1.55248	0.356354
HMDB32540	1.55248	0.356354
HMDB31728	1.55248	0.356354
HMDB31565	1.55248	0.356354
HMDB31359	1.55248	0.356354
HMDB31126	1.55248	0.356354
HMDB30252	1.55248	0.356354
HMDB30002	1.55248	0.356354
HMDB41393	1.57913	0.0177081
HMDB41390	1.57913	0.0177081
HMDB33966	1.57913	0.0177081
HMDB13701	1.57913	0.0177081
HMDB00208	1.57913	0.0177081
HMDB61016	1.74149	0.44414
HMDB39557	1.74149	0.44414
HMDB31932	1.74149	0.44414
HMDB00332	1.74149	0.44414
HMDB59660	1.77166	0.0455651
HMDB00114	1.77166	0.0455651
HMDB15480	1.81614	0.371576
HMDB41302	1.82118	0.00874571
HMDB41001	1.82118	0.00874571
HMDB38908	1.82118	0.00874571
HMDB37294	1.82118	0.00874571
HMDB36816	1.82118	0.00874571
HMDB36814	1.82118	0.00874571
HMDB36722	1.82118	0.00874571
HMDB36719	1.82118	0.00874571
HMDB35989	1.82118	0.00874571
HMDB35601	1.82118	0.00874571
HMDB35185	1.82118	0.00874571
HMDB34944	1.82118	0.00874571
HMDB33897	1.82118	0.00874571
HMDB32060	1.82118	0.00874571
HMDB31866	1.82118	0.00874571
HMDB31625	1.82118	0.00874571
HMDB31624	1.82118	0.00874571
HMDB31465	1.82118	0.00874571
HMDB31454	1.82118	0.00874571
HMDB31311	1.82118	0.00874571
HMDB30446	1.82118	0.00874571
HMDB30053	1.82118	0.00874571
HMDB29653	1.82118	0.00874571
HMDB13825	1.82118	0.00874571
HMDB02183	1.82118	0.00874571
HMDB41862	2.18562	0.035506
HMDB33845	2.18562	0.035506
HMDB33717	2.18562	0.035506
HMDB06511	2.18562	0.035506
HMDB05971	2.18562	0.035506
HMDB01874	2.18562	0.035506
HMDB00193	2.18562	0.035506
HMDB00094	2.18562	0.035506
HMDB38966	2.22863	0.00224384
HMDB36761	2.22863	0.00224384
HMDB36726	2.22863	0.00224384
HMDB36700	2.22863	0.00224384
HMDB36623	2.22863	0.00224384
HMDB36146	2.22863	0.00224384
HMDB35637	2.22863	0.00224384
HMDB31375	2.22863	0.00224384
HMDB31374	2.22863	0.00224384
HMDB30136	2.22863	0.00224384
HMDB30103	2.22863	0.00224384
HMDB12851	2.22863	0.00224384
HMDB04031	2.22863	0.00224384
HMDB02358	2.22863	0.00224384
HMDB39324	2.24034	0.0242463
HMDB31331	2.24034	0.0242463
HMDB31204	2.24034	0.0242463
HMDB02520	2.24034	0.0242463
HMDB00940	2.24034	0.0242463
HMDB00349	2.24034	0.0242463
HMDB00254	2.24034	0.0242463
HMDB00202	2.24034	0.0242463
HMDB00126	2.24034	0.0242463
HMDB09875	2.29529	0.148821
HMDB09847	2.29529	0.148821
HMDB09837	2.29529	0.148821
HMDB09836	2.29529	0.148821
HMDB09825	2.29529	0.148821
HMDB09824	2.29529	0.148821
HMDB09809	2.29529	0.148821
HMDB09786	2.29529	0.148821
HMDB61114	2.46693	0.00334298
HMDB60339	2.46693	0.00334298
HMDB60089	2.46693	0.00334298
HMDB60053	2.46693	0.00334298
HMDB41058	2.46693	0.00334298
HMDB39735	2.46693	0.00334298
HMDB39716	2.46693	0.00334298
HMDB39589	2.46693	0.00334298
HMDB39012	2.46693	0.00334298
HMDB38521	2.46693	0.00334298
HMDB37523	2.46693	0.00334298
HMDB36930	2.46693	0.00334298
HMDB36839	2.46693	0.00334298
HMDB36806	2.46693	0.00334298
HMDB36776	2.46693	0.00334298
HMDB36752	2.46693	0.00334298
HMDB36724	2.46693	0.00334298
HMDB36713	2.46693	0.00334298
HMDB36712	2.46693	0.00334298
HMDB36706	2.46693	0.00334298
HMDB36698	2.46693	0.00334298
HMDB35311	2.46693	0.00334298
HMDB35116	2.46693	0.00334298
HMDB32553	2.46693	0.00334298
HMDB31464	2.46693	0.00334298
HMDB30101	2.46693	0.00334298
HMDB13633	2.46693	0.00334298
HMDB13157	2.46693	0.00334298
HMDB12654	2.46693	0.00334298
HMDB12611	2.46693	0.00334298
HMDB12534	2.46693	0.00334298
HMDB12533	2.46693	0.00334298
HMDB10217	2.46693	0.00334298
HMDB10212	2.46693	0.00334298
HMDB10210	2.46693	0.00334298
HMDB10209	2.46693	0.00334298
HMDB10205	2.46693	0.00334298
HMDB10202	2.46693	0.00334298
HMDB06769	2.46693	0.00334298
HMDB06760	2.46693	0.00334298
HMDB06754	2.46693	0.00334298
HMDB06753	2.46693	0.00334298
HMDB06259	2.46693	0.00334298
HMDB06031	2.46693	0.00334298
HMDB06027	2.46693	0.00334298
HMDB05081	2.46693	0.00334298
HMDB04624	2.46693	0.00334298
HMDB04611	2.46693	0.00334298
HMDB03956	2.46693	0.00334298
HMDB03259	2.46693	0.00334298
HMDB01337	2.46693	0.00334298
HMDB00903	2.46693	0.00334298
HMDB00388	2.46693	0.00334298
HMDB00352	2.46693	0.00334298
HMDB00324	2.46693	0.00334298
HMDB00322	2.46693	0.00334298
HMDB00309	2.46693	0.00334298
HMDB11526	2.49901	0.00404903
HMDB11496	2.49901	0.00404903
HMDB14972	2.67591	0.0626195
HMDB09899	2.67591	0.0626195
HMDB09893	2.67591	0.0626195
HMDB09864	2.67591	0.0626195
HMDB09863	2.67591	0.0626195
HMDB09860	2.67591	0.0626195
HMDB09859	2.67591	0.0626195
HMDB09850	2.67591	0.0626195
HMDB09840	2.67591	0.0626195
HMDB09839	2.67591	0.0626195
HMDB09828	2.67591	0.0626195
HMDB09827	2.67591	0.0626195
HMDB09790	2.67591	0.0626195
HMDB09789	2.67591	0.0626195
HMDB09846	2.69984	0.118988
HMDB09835	2.69984	0.118988
HMDB09823	2.69984	0.118988
HMDB09807	2.69984	0.118988
HMDB09803	2.69984	0.118988
HMDB09801	2.69984	0.118988
HMDB09800	2.69984	0.118988
HMDB09784	2.69984	0.118988
HMDB33743	3.73623	0.842798
HMDB31969	3.73623	0.842798
HMDB31863	3.73623	0.842798
HMDB10404	6.56752	0.00592518
HMDB61033	15.0728	4.99954e-05
HMDB60088	15.0728	4.99954e-05
HMDB41152	15.0728	4.99954e-05
HMDB40746	15.0728	4.99954e-05
HMDB40702	15.0728	4.99954e-05
HMDB39614	15.0728	4.99954e-05
HMDB39569	15.0728	4.99954e-05
HMDB38684	15.0728	4.99954e-05
HMDB36889	15.0728	4.99954e-05
HMDB36748	15.0728	4.99954e-05
HMDB35813	15.0728	4.99954e-05
HMDB35602	15.0728	4.99954e-05
HMDB35200	15.0728	4.99954e-05
HMDB34712	15.0728	4.99954e-05
HMDB32773	15.0728	4.99954e-05
HMDB32770	15.0728	4.99954e-05
HMDB30165	15.0728	4.99954e-05
HMDB30105	15.0728	4.99954e-05
HMDB30045	15.0728	4.99954e-05
HMDB29077	15.0728	4.99954e-05
HMDB28720	15.0728	4.99954e-05
HMDB15031	15.0728	4.99954e-05
HMDB14998	15.0728	4.99954e-05
HMDB12789	15.0728	4.99954e-05
HMDB12613	15.0728	4.99954e-05
HMDB11195	15.0728	4.99954e-05
HMDB06772	15.0728	4.99954e-05
HMDB06768	15.0728	4.99954e-05
HMDB06285	15.0728	4.99954e-05
HMDB03933	15.0728	4.99954e-05
HMDB02802	15.0728	4.99954e-05
HMDB00418	15.0728	4.99954e-05
HMDB00037	15.0728	4.99954e-05
HMDB00010	15.0728	4.99954e-05
HMDB41925	15.7812	9.21191e-07
HMDB38702	15.7812	9.21191e-07
HMDB36711	15.7812	9.21191e-07
HMDB36710	15.7812	9.21191e-07
HMDB36697	15.7812	9.21191e-07
HMDB36564	15.7812	9.21191e-07
HMDB12874	15.7812	9.21191e-07
HMDB12788	15.7812	9.21191e-07
HMDB12329	15.7812	9.21191e-07
HMDB06219	15.7812	9.21191e-07
HMDB02369	15.7812	9.21191e-07
HMDB01852	15.7812	9.21191e-07
HMDB34090	29.0235	0.00609723
HMDB32095	29.0235	0.00609723
HMDB30138	29.0235	0.00609723
HMDB30026	29.0235	0.00609723
HMDB14879	29.0235	0.00609723
HMDB06758	29.0235	0.00609723
HMDB00319	29.0235	0.00609723
HMDB00063	29.0235	0.00609723
HMDB61013	0.74393	0.566577
HMDB60815	0.582454	0.00859523
HMDB60745	0.292037	0.000986066
HMDB60400	0.498452	0.204407
HMDB60381	2.22241	0.706081
HMDB60358	2.22241	0.706081
HMDB60117	0.495764	0.29438
HMDB60092	0.245486	0.000291673
HMDB60057	1.38185	0.786801
HMDB59767	0.469228	0.386898
HMDB59730	0.364725	0.00075122
HMDB59729	0.301277	0.139616
HMDB56346	4.16736	0.65715
HMDB56326	2.04883	0.672411
HMDB56321	4.16736	0.65715
HMDB56298	2.04883	0.672411
HMDB56245	2.04883	0.672411
HMDB56240	4.16736	0.65715
HMDB56238	2.04883	0.672411
HMDB56234	4.16736	0.65715
HMDB56231	4.16736	0.65715
HMDB56214	4.16736	0.65715
HMDB56213	2.04883	0.672411
HMDB56210	1.17778	0.835068
HMDB56209	4.16736	0.65715
HMDB56203	1.17778	0.835068
HMDB56197	0.245185	0.11251
HMDB56195	4.16736	0.65715
HMDB56194	2.04883	0.672411
HMDB56191	1.17778	0.835068
HMDB56190	4.16736	0.65715
HMDB56184	1.17778	0.835068
HMDB56178	0.245185	0.11251
HMDB56177	0.245185	0.11251
HMDB56175	2.04883	0.672411
HMDB56170	2.04883	0.672411
HMDB56166	1.17778	0.835068
HMDB56160	1.17778	0.835068
HMDB56159	0.245185	0.11251
HMDB56158	0.622412	0.162732
HMDB56157	0.622412	0.162732
HMDB56140	0.245185	0.11251
HMDB56138	0.622412	0.162732
HMDB56061	4.16736	0.65715
HMDB56057	1.17778	0.835068
HMDB56035	2.04883	0.672411
HMDB56032	1.17778	0.835068
HMDB56026	1.17778	0.835068
HMDB55997	0.622412	0.162732
HMDB55995	0.622412	0.162732
HMDB55973	1.17778	0.835068
HMDB55972	0.245185	0.11251
HMDB55895	1.34773	0.78495
HMDB55816	5.04668	0.645532
HMDB55799	0.139332	0.000443541
HMDB55753	1.34773	0.78495
HMDB55709	5.04668	0.645532
HMDB55706	5.04668	0.645532
HMDB55607	5.04668	0.645532
HMDB55603	5.04668	0.645532
HMDB55564	5.04668	0.645532
HMDB55463	1.34773	0.78495
HMDB55451	1.34773	0.78495
HMDB55444	5.04668	0.645532
HMDB55397	5.04668	0.645532
HMDB55251	5.04668	0.645532
HMDB55204	0.43284	0.187692
HMDB55163	0.43284	0.187692
HMDB55150	0.43284	0.187692
HMDB55023	5.04668	0.645532
HMDB55016	5.04668	0.645532
HMDB54953	5.04668	0.645532
HMDB54946	5.04668	0.645532
HMDB54941	5.04668	0.645532
HMDB54824	5.04668	0.645532
HMDB54762	5.04668	0.645532
HMDB54745	5.04668	0.645532
HMDB54740	5.04668	0.645532
HMDB54683	5.04668	0.645532
HMDB54592	5.04668	0.645532
HMDB54556	5.04668	0.645532
HMDB54532	5.04668	0.645532
HMDB54528	5.04668	0.645532
HMDB54523	5.04668	0.645532
HMDB54468	5.04668	0.645532
HMDB54463	5.04668	0.645532
HMDB54244	5.04668	0.645532
HMDB54234	5.04668	0.645532
HMDB54173	5.04668	0.645532
HMDB54163	5.04668	0.645532
HMDB54158	5.04668	0.645532
HMDB54076	5.04668	0.645532
HMDB53979	5.04668	0.645532
HMDB53919	5.04668	0.645532
HMDB53902	5.04668	0.645532
HMDB53897	5.04668	0.645532
HMDB53819	5.04668	0.645532
HMDB53742	0.43284	0.187692
HMDB53659	0.43284	0.187692
HMDB53635	1.34773	0.78495
HMDB53611	1.34773	0.78495
HMDB53587	1.34773	0.78495
HMDB53053	5.04668	0.645532
HMDB52964	0.43284	0.187692
HMDB52957	0.43284	0.187692
HMDB52945	0.43284	0.187692
HMDB52881	0.43284	0.187692
HMDB52854	0.43284	0.187692
HMDB52848	0.43284	0.187692
HMDB52825	1.34773	0.78495
HMDB52797	1.34773	0.78495
HMDB52769	1.34773	0.78495
HMDB52374	5.04668	0.645532
HMDB52367	5.04668	0.645532
HMDB52359	5.04668	0.645532
HMDB52344	5.04668	0.645532
HMDB52338	5.04668	0.645532
HMDB52329	5.04668	0.645532
HMDB52314	5.04668	0.645532
HMDB52309	5.04668	0.645532
HMDB52299	5.04668	0.645532
HMDB52279	5.04668	0.645532
HMDB52233	5.04668	0.645532
HMDB52187	5.04668	0.645532
HMDB51889	5.04668	0.645532
HMDB51879	5.04668	0.645532
HMDB51873	5.04668	0.645532
HMDB51858	5.04668	0.645532
HMDB51847	5.04668	0.645532
HMDB51842	5.04668	0.645532
HMDB51794	5.04668	0.645532
HMDB51788	5.04668	0.645532
HMDB51778	5.04668	0.645532
HMDB51745	5.04668	0.645532
HMDB51740	5.04668	0.645532
HMDB51729	5.04668	0.645532
HMDB51627	5.04668	0.645532
HMDB51441	1.75304	0.781483
HMDB51374	5.04668	0.645532
HMDB51363	5.04668	0.645532
HMDB51273	5.04668	0.645532
HMDB51244	5.04668	0.645532
HMDB51239	5.04668	0.645532
HMDB51119	5.04668	0.645532
HMDB51006	0.43284	0.187692
HMDB50999	0.43284	0.187692
HMDB50881	0.43284	0.187692
HMDB50823	5.04668	0.645532
HMDB50728	5.04668	0.645532
HMDB50715	5.04668	0.645532
HMDB50710	5.04668	0.645532
HMDB49857	0.43284	0.187692
HMDB49236	0.43284	0.187692
HMDB48985	0.43284	0.187692
HMDB48934	0.43284	0.187692
HMDB48927	0.43284	0.187692
HMDB48780	0.43284	0.187692
HMDB48773	0.43284	0.187692
HMDB48607	0.43284	0.187692
HMDB48586	0.43284	0.187692
HMDB48581	0.43284	0.187692
HMDB48433	0.43284	0.187692
HMDB48346	0.43284	0.187692
HMDB48325	0.43284	0.187692
HMDB48324	0.43284	0.187692
HMDB48264	0.43284	0.187692
HMDB48258	0.43284	0.187692
HMDB48231	0.43284	0.187692
HMDB48154	0.43284	0.187692
HMDB48147	0.43284	0.187692
HMDB48103	0.43284	0.187692
HMDB48097	0.43284	0.187692
HMDB48016	0.43284	0.187692
HMDB48009	0.43284	0.187692
HMDB47973	0.43284	0.187692
HMDB47950	0.43284	0.187692
HMDB47928	0.43284	0.187692
HMDB47923	0.43284	0.187692
HMDB47791	0.43284	0.187692
HMDB47695	5.04668	0.645532
HMDB47649	5.04668	0.645532
HMDB47603	5.04668	0.645532
HMDB46976	5.04668	0.645532
HMDB46970	5.04668	0.645532
HMDB46952	5.04668	0.645532
HMDB46928	5.04668	0.645532
HMDB46923	5.04668	0.645532
HMDB46904	5.04668	0.645532
HMDB46827	5.04668	0.645532
HMDB46754	5.04668	0.645532
HMDB46222	5.04668	0.645532
HMDB46202	5.04668	0.645532
HMDB46197	5.04668	0.645532
HMDB46072	5.04668	0.645532
HMDB46067	5.04668	0.645532
HMDB46047	5.04668	0.645532
HMDB44618	0.43284	0.187692
HMDB44522	0.43284	0.187692
HMDB44515	0.43284	0.187692
HMDB44495	0.43284	0.187692
HMDB44299	0.43284	0.187692
HMDB44051	0.43284	0.187692
HMDB43813	1.75304	0.781483
HMDB43799	1.34773	0.78495
HMDB43365	1.75304	0.781483
HMDB42909	0.43284	0.187692
HMDB42834	0.43284	0.187692
HMDB42827	0.43284	0.187692
HMDB42799	0.43284	0.187692
HMDB42793	0.43284	0.187692
HMDB42776	0.43284	0.187692
HMDB42770	0.43284	0.187692
HMDB42654	0.43284	0.187692
HMDB42647	0.43284	0.187692
HMDB42625	0.43284	0.187692
HMDB42566	0.43284	0.187692
HMDB42560	0.43284	0.187692
HMDB42445	0.43284	0.187692
HMDB42329	0.43284	0.187692
HMDB41809	0.301277	0.139616
HMDB41607	0.340852	0.0290907
HMDB41592	0.818901	0.0872684
HMDB41474	0.594175	0.399218
HMDB41411	0.301277	0.139616
HMDB41325	0.114041	0.0395085
HMDB41310	0.114041	0.0395085
HMDB41293	0.114041	0.0395085
HMDB40967	0.85013	0.0918074
HMDB40940	0.61801	0.513487
HMDB40705	0.301277	0.139616
HMDB40684	0.360989	0.000702943
HMDB40644	0.245486	0.000291673
HMDB40603	0.364725	0.00075122
HMDB40568	0.288301	1.48759e-05
HMDB40445	0.594175	0.399218
HMDB40433	0.594175	0.399218
HMDB40225	0.301277	0.139616
HMDB40224	0.45556	0.071835
HMDB40223	0.45556	0.071835
HMDB40222	0.45556	0.071835
HMDB40218	0.301277	0.139616
HMDB40177	0.340852	0.0290907
HMDB40174	0.340852	0.0290907
HMDB40048	0.364725	0.00075122
HMDB40042	0.364725	0.00075122
HMDB40028	0.364725	0.00075122
HMDB40013	0.45556	0.071835
HMDB40011	0.025026	0.0927842
HMDB40009	0.025026	0.0927842
HMDB40008	0.45556	0.071835
HMDB39802	0.340852	0.0290907
HMDB39779	0.418675	0.000325472
HMDB39760	0.741914	0.152559
HMDB39650	0.364725	0.00075122
HMDB39590	1.86918	0.819638
HMDB39527	0.506457	0.34632
HMDB39339	1.86918	0.819638
HMDB39229	0.488707	0.00179057
HMDB39090	0.234982	0.0249118
HMDB38997	0.340852	0.0290907
HMDB38911	0.114041	0.0395085
HMDB38604	0.301277	0.139616
HMDB38569	0.74393	0.566577
HMDB38192	0.288301	1.48759e-05
HMDB38108	1.86918	0.819638
HMDB38105	0.344573	0.0184374
HMDB38058	0.622412	0.162732
HMDB38031	0.36641	5.24642e-05
HMDB37954	0.114041	0.0395085
HMDB37953	0.114041	0.0395085
HMDB37939	0.462536	0.00607311
HMDB37378	0.36641	5.24642e-05
HMDB37210	0.584886	0.0849959
HMDB37114	0.594175	0.399218
HMDB37072	0.45556	0.071835
HMDB37071	0.45556	0.071835
HMDB37027	0.594175	0.399218
HMDB37026	0.594175	0.399218
HMDB36624	0.36641	5.24642e-05
HMDB36594	0.594175	0.399218
HMDB36425	0.375426	0.00265234
HMDB36296	0.85013	0.0918074
HMDB36291	0.263049	0.0731605
HMDB36287	1.4701	0.757242
HMDB36106	0.288301	1.48759e-05
HMDB36072	0.364725	0.00075122
HMDB35945	0.405869	0.00208105
HMDB35943	0.405869	0.00208105
HMDB35853	0.234982	0.0249118
HMDB35703	0.288301	1.48759e-05
HMDB35514	0.498452	0.204407
HMDB35402	0.903437	0.415332
HMDB35399	0.114041	0.0395085
HMDB35398	1.17778	0.835068
HMDB35397	1.17778	0.835068
HMDB35224	0.301277	0.139616
HMDB35150	0.234982	0.0249118
HMDB35130	0.36641	5.24642e-05
HMDB35056	0.364725	0.00075122
HMDB34991	0.301277	0.139616
HMDB34952	0.375426	0.00265234
HMDB34924	0.622412	0.162732
HMDB34835	0.594175	0.399218
HMDB34703	0.85013	0.0918074
HMDB34560	0.622412	0.162732
HMDB34465	0.418675	0.000325472
HMDB34420	1.20429	0.833809
HMDB34302	0.622412	0.162732
HMDB34244	0.025026	0.0927842
HMDB34241	0.340852	0.0290907
HMDB34235	0.418675	0.000325472
HMDB34124	0.114041	0.0395085
HMDB34080	0.594175	0.399218
HMDB34031	0.485165	0.00638834
HMDB33910	0.340852	0.0290907
HMDB33895	0.594175	0.399218
HMDB33854	0.418675	0.000325472
HMDB33783	0.114041	0.0395085
HMDB33778	0.301277	0.139616
HMDB33753	0.622412	0.162732
HMDB33731	0.025026	0.0927842
HMDB33635	0.405869	0.00208105
HMDB33629	0.594175	0.399218
HMDB33615	0.445545	0.0142731
HMDB33373	0.114041	0.0395085
HMDB33372	0.485165	0.00638834
HMDB33330	0.114041	0.0395085
HMDB33249	0.696186	0.513487
HMDB32714	0.622412	0.162732
HMDB32630	0.45556	0.071835
HMDB32628	0.45556	0.071835
HMDB32558	0.492193	0.00311078
HMDB32531	1.86918	0.819638
HMDB32502	0.584886	0.0849959
HMDB32476	0.511759	0.139616
HMDB32472	0.301277	0.139616
HMDB32377	0.288301	1.48759e-05
HMDB32358	0.622412	0.162732
HMDB32333	0.594175	0.399218
HMDB32322	0.114041	0.0395085
HMDB32290	0.340852	0.0290907
HMDB32251	0.288301	1.48759e-05
HMDB32159	0.340852	0.0290907
HMDB32147	2.19095	0.729278
HMDB32139	0.340852	0.0290907
HMDB32137	0.340852	0.0290907
HMDB32136	0.340852	0.0290907
HMDB32112	0.485165	0.00638834
HMDB32067	0.594175	0.399218
HMDB32036	0.340852	0.0290907
HMDB31629	0.818901	0.0872684
HMDB31605	0.418675	0.000325472
HMDB31604	0.418675	0.000325472
HMDB31526	0.418675	0.000325472
HMDB31525	0.418675	0.000325472
HMDB31469	0.301277	0.139616
HMDB31259	0.418675	0.000325472
HMDB31223	0.594175	0.399218
HMDB31222	0.594175	0.399218
HMDB31206	0.418675	0.000325472
HMDB31181	1.86918	0.819638
HMDB31176	0.594175	0.399218
HMDB31096	0.250343	8.18168e-06
HMDB31075	0.511759	0.139616
HMDB31005	0.344573	0.0184374
HMDB30813	0.114041	0.0395085
HMDB30743	0.250343	8.18168e-06
HMDB30681	0.301277	0.139616
HMDB30677	0.818901	0.0872684
HMDB30527	0.158229	0.000355044
HMDB30280	0.36641	5.24642e-05
HMDB30267	0.364725	0.00075122
HMDB30204	0.025026	0.0927842
HMDB30197	0.301277	0.139616
HMDB30150	0.301277	0.139616
HMDB30144	0.114041	0.0395085
HMDB30131	0.114041	0.0395085
HMDB30126	0.418675	0.000325472
HMDB30124	0.418675	0.000325472
HMDB29887	1.50884	0.826447
HMDB29872	0.301277	0.139616
HMDB29867	0.301277	0.139616
HMDB29795	0.622412	0.162732
HMDB29748	0.364725	0.00075122
HMDB29737	0.419634	0.0122885
HMDB29672	0.340852	0.0290907
HMDB29671	0.340852	0.0290907
HMDB29638	0.340852	0.0290907
HMDB29637	0.340852	0.0290907
HMDB29636	0.340852	0.0290907
HMDB29582	0.594175	0.399218
HMDB29563	0.340852	0.0290907
HMDB29561	0.36641	5.24642e-05
HMDB29476	0.36641	5.24642e-05
HMDB29418	0.114041	0.0395085
HMDB29253	0.114041	0.0395085
HMDB29034	0.364725	0.00075122
HMDB28740	0.364725	0.00075122
HMDB15650	2.22241	0.706081
HMDB15219	0.405869	0.00208105
HMDB15057	0.51433	0.016154
HMDB14916	0.586269	0.18133
HMDB14855	0.245486	0.000291673
HMDB14752	0.492193	0.00311078
HMDB14643	0.488707	0.00179057
HMDB14573	0.494095	0.00340318
HMDB13815	0.340852	0.0290907
HMDB13466	0.263049	0.0731605
HMDB13444	1.50884	0.826447
HMDB13436	1.50884	0.826447
HMDB13431	1.50884	0.826447
HMDB13429	0.506457	0.34632
HMDB13427	0.932412	0.321208
HMDB13426	14.9671	0.654105
HMDB13425	0.506457	0.34632
HMDB13424	14.9671	0.654105
HMDB13420	0.932412	0.321208
HMDB13414	0.932412	0.321208
HMDB13412	14.9671	0.654105
HMDB13405	0.506457	0.34632
HMDB13327	9.01073	0.673641
HMDB13300	1.17778	0.835068
HMDB13122	0.234982	0.0249118
HMDB12849	0.36641	5.24642e-05
HMDB12794	0.245486	0.000291673
HMDB12614	0.250343	8.18168e-06
HMDB12612	0.36641	5.24642e-05
HMDB12488	0.445545	0.0142731
HMDB12378	1.19671	0.800159
HMDB12225	0.818901	0.0872684
HMDB12108	0.139332	0.000443541
HMDB12107	0.43284	0.187692
HMDB11759	0.505524	0.363977
HMDB11696	0.554819	0.530727
HMDB11694	0.903437	0.415332
HMDB11664	0.025026	0.0927842
HMDB11587	0.375426	0.00265234
HMDB11568	0.344573	0.0184374
HMDB11567	0.485165	0.00638834
HMDB11566	0.485165	0.00638834
HMDB11557	0.375426	0.00265234
HMDB11538	0.344573	0.0184374
HMDB11537	0.485165	0.00638834
HMDB11536	0.485165	0.00638834
HMDB11535	0.511759	0.139616
HMDB11511	0.139332	0.000443541
HMDB11481	0.139332	0.000443541
HMDB11316	0.932412	0.321208
HMDB11314	1.50884	0.826447
HMDB11309	0.506457	0.34632
HMDB11308	0.506457	0.34632
HMDB11283	0.932412	0.321208
HMDB11281	1.50884	0.826447
HMDB11276	0.506457	0.34632
HMDB11275	0.506457	0.34632
HMDB11259	1.50884	0.826447
HMDB11252	0.932412	0.321208
HMDB11251	0.932412	0.321208
HMDB11249	1.50884	0.826447
HMDB11244	0.506457	0.34632
HMDB11241	0.932412	0.321208
HMDB11239	14.9671	0.654105
HMDB11224	1.50884	0.826447
HMDB11217	0.506457	0.34632
HMDB11215	0.932412	0.321208
HMDB11208	14.9671	0.654105
HMDB11201	0.554819	0.530727
HMDB11188	0.245185	0.11251
HMDB11148	0.542224	0.000493047
HMDB11131	0.511759	0.139616
HMDB11130	0.486485	0.0215962
HMDB11129	0.486485	0.0215962
HMDB10715	0.45556	0.071835
HMDB10566	9.01073	0.673641
HMDB10565	0.951677	0.564272
HMDB10560	0.139332	0.000443541
HMDB10517	0.43284	0.187692
HMDB10403	0.360989	0.000702943
HMDB10402	0.360989	0.000702943
HMDB10397	0.401746	0.000501341
HMDB10394	0.107097	0.000126722
HMDB10393	0.107097	0.000126722
HMDB10392	0.182842	0.00190683
HMDB10391	0.542224	0.000493047
HMDB10388	0.608008	0.0294378
HMDB10387	0.608008	0.0294378
HMDB10386	0.307789	0.000810049
HMDB10381	0.486485	0.0215962
HMDB10379	0.51433	0.016154
HMDB10340	2.68934	0.759224
HMDB09755	0.903437	0.415332
HMDB09754	0.903437	0.415332
HMDB09748	0.903437	0.415332
HMDB09747	0.506457	0.34632
HMDB09745	1.41391	0.777957
HMDB09723	0.903437	0.415332
HMDB09716	0.903437	0.415332
HMDB09713	1.41391	0.777957
HMDB09682	9.01073	0.673641
HMDB09650	9.01073	0.673641
HMDB09617	9.01073	0.673641
HMDB09592	0.903437	0.415332
HMDB09585	32.8023	0.597092
HMDB09561	0.903437	0.415332
HMDB09555	32.8023	0.597092
HMDB09549	0.951677	0.564272
HMDB09548	9.01073	0.673641
HMDB09530	0.903437	0.415332
HMDB09529	0.903437	0.415332
HMDB09524	32.8023	0.597092
HMDB09523	32.8023	0.597092
HMDB09519	0.903437	0.415332
HMDB09517	1.41391	0.777957
HMDB09499	0.903437	0.415332
HMDB09498	0.903437	0.415332
HMDB09492	32.8023	0.597092
HMDB09488	0.903437	0.415332
HMDB09487	0.903437	0.415332
HMDB09485	1.41391	0.777957
HMDB09455	9.01073	0.673641
HMDB09454	9.01073	0.673641
HMDB09435	0.903437	0.415332
HMDB09427	32.8023	0.597092
HMDB09423	9.01073	0.673641
HMDB09402	0.903437	0.415332
HMDB09394	32.8023	0.597092
HMDB09390	9.01073	0.673641
HMDB09370	0.903437	0.415332
HMDB09362	32.8023	0.597092
HMDB09359	9.01073	0.673641
HMDB09358	9.01073	0.673641
HMDB09352	9.01073	0.673641
HMDB09337	0.903437	0.415332
HMDB09329	32.8023	0.597092
HMDB09326	9.01073	0.673641
HMDB09325	9.01073	0.673641
HMDB09319	9.01073	0.673641
HMDB09305	0.903437	0.415332
HMDB09297	32.8023	0.597092
HMDB09294	9.01073	0.673641
HMDB09287	9.01073	0.673641
HMDB09266	32.8023	0.597092
HMDB09265	32.8023	0.597092
HMDB09262	0.903437	0.415332
HMDB09255	1.41391	0.777957
HMDB09240	0.903437	0.415332
HMDB09235	32.8023	0.597092
HMDB09234	32.8023	0.597092
HMDB09230	0.903437	0.415332
HMDB09224	1.41391	0.777957
HMDB09223	1.41391	0.777957
HMDB09219	1.19671	0.800159
HMDB09217	9.01073	0.673641
HMDB09211	0.903437	0.415332
HMDB09204	32.8023	0.597092
HMDB09198	9.01073	0.673641
HMDB09179	0.903437	0.415332
HMDB09172	32.8023	0.597092
HMDB09167	9.01073	0.673641
HMDB09166	9.01073	0.673641
HMDB09156	9.01073	0.673641
HMDB09146	0.903437	0.415332
HMDB09139	32.8023	0.597092
HMDB09134	9.01073	0.673641
HMDB09133	9.01073	0.673641
HMDB09123	9.01073	0.673641
HMDB09107	32.8023	0.597092
HMDB09103	9.01073	0.673641
HMDB09102	9.01073	0.673641
HMDB09092	9.01073	0.673641
HMDB09091	9.01073	0.673641
HMDB09072	0.903437	0.415332
HMDB09071	9.01073	0.673641
HMDB09064	1.41391	0.777957
HMDB09060	9.01073	0.673641
HMDB09039	0.903437	0.415332
HMDB09038	9.01073	0.673641
HMDB09031	1.41391	0.777957
HMDB09027	9.01073	0.673641
HMDB09009	32.8023	0.597092
HMDB09007	0.903437	0.415332
HMDB08999	1.41391	0.777957
HMDB08996	9.01073	0.673641
HMDB08995	9.01073	0.673641
HMDB08989	9.01073	0.673641
HMDB08980	0.903437	0.415332
HMDB08978	9.01073	0.673641
HMDB08977	9.01073	0.673641
HMDB08973	1.41391	0.777957
HMDB08967	9.01073	0.673641
HMDB08948	0.903437	0.415332
HMDB08946	9.01073	0.673641
HMDB08941	1.41391	0.777957
HMDB08936	9.01073	0.673641
HMDB08935	9.01073	0.673641
HMDB08925	9.01073	0.673641
HMDB08915	0.506457	0.34632
HMDB08909	0.951677	0.564272
HMDB08899	1.19671	0.800159
HMDB08881	1.41391	0.777957
HMDB08876	9.01073	0.673641
HMDB08849	1.41391	0.777957
HMDB08833	9.01073	0.673641
HMDB08789	0.932412	0.321208
HMDB08788	0.554819	0.530727
HMDB08756	0.554819	0.530727
HMDB08740	0.586269	0.18133
HMDB08739	0.586269	0.18133
HMDB08732	1.27718	0.759224
HMDB08731	1.27718	0.759224
HMDB08729	0.586269	0.18133
HMDB08728	0.586269	0.18133
HMDB08725	0.530475	0.475893
HMDB08708	0.586269	0.18133
HMDB08700	1.27718	0.759224
HMDB08697	0.586269	0.18133
HMDB08693	0.530475	0.475893
HMDB08689	1.80436	0.798033
HMDB08675	0.586269	0.18133
HMDB08667	1.27718	0.759224
HMDB08664	0.586269	0.18133
HMDB08660	0.530475	0.475893
HMDB08656	1.80436	0.798033
HMDB08653	1.50884	0.826447
HMDB08633	0.586269	0.18133
HMDB08632	0.586269	0.18133
HMDB08628	0.554819	0.530727
HMDB08626	0.586269	0.18133
HMDB08625	32.8023	0.597092
HMDB08624	1.80436	0.798033
HMDB08623	0.993388	0.53735
HMDB08598	0.554819	0.530727
HMDB08597	1.50884	0.826447
HMDB08596	1.50884	0.826447
HMDB08593	0.932412	0.321208
HMDB08591	1.27718	0.759224
HMDB08586	1.50884	0.826447
HMDB08567	0.554819	0.530727
HMDB08566	0.554819	0.530727
HMDB08565	1.50884	0.826447
HMDB08562	0.932412	0.321208
HMDB08561	0.554819	0.530727
HMDB08560	0.903437	0.415332
HMDB08558	0.506457	0.34632
HMDB08536	0.554819	0.530727
HMDB08535	1.50884	0.826447
HMDB08534	1.50884	0.826447
HMDB08529	0.554819	0.530727
HMDB08526	0.506457	0.34632
HMDB08517	0.586269	0.18133
HMDB08516	0.586269	0.18133
HMDB08510	1.27718	0.759224
HMDB08509	1.27718	0.759224
HMDB08506	0.586269	0.18133
HMDB08499	0.530475	0.475893
HMDB08498	0.530475	0.475893
HMDB08495	1.80436	0.798033
HMDB08485	0.586269	0.18133
HMDB08478	1.27718	0.759224
HMDB08475	0.586269	0.18133
HMDB08474	0.586269	0.18133
HMDB08471	0.554819	0.530727
HMDB08467	0.530475	0.475893
HMDB08464	0.586269	0.18133
HMDB08463	1.80436	0.798033
HMDB08462	0.993388	0.53735
HMDB08452	0.586269	0.18133
HMDB08445	1.27718	0.759224
HMDB08442	0.586269	0.18133
HMDB08441	0.586269	0.18133
HMDB08438	0.554819	0.530727
HMDB08434	0.530475	0.475893
HMDB08431	0.586269	0.18133
HMDB08430	1.80436	0.798033
HMDB08429	0.993388	0.53735
HMDB08423	0.932412	0.321208
HMDB08411	0.586269	0.18133
HMDB08410	0.586269	0.18133
HMDB08406	1.50884	0.826447
HMDB08404	0.530475	0.475893
HMDB08403	0.530475	0.475893
HMDB08401	0.586269	0.18133
HMDB08400	0.586269	0.18133
HMDB08398	0.993388	0.53735
HMDB08397	1.27718	0.759224
HMDB08394	1.19671	0.800159
HMDB08391	0.932412	0.321208
HMDB08379	0.586269	0.18133
HMDB08378	0.586269	0.18133
HMDB08374	0.554819	0.530727
HMDB08373	1.50884	0.826447
HMDB08371	0.530475	0.475893
HMDB08370	0.530475	0.475893
HMDB08368	0.586269	0.18133
HMDB08367	0.586269	0.18133
HMDB08365	0.993388	0.53735
HMDB08364	1.27718	0.759224
HMDB08361	1.19671	0.800159
HMDB08360	0.932412	0.321208
HMDB08359	0.932412	0.321208
HMDB08357	0.506457	0.34632
HMDB08347	0.586269	0.18133
HMDB08342	0.554819	0.530727
HMDB08341	1.50884	0.826447
HMDB08339	0.530475	0.475893
HMDB08336	0.586269	0.18133
HMDB08333	0.932412	0.321208
HMDB08332	1.27718	0.759224
HMDB08329	1.19671	0.800159
HMDB08328	0.951677	0.564272
HMDB08325	1.50884	0.826447
HMDB08311	0.554819	0.530727
HMDB08310	0.554819	0.530727
HMDB08309	1.50884	0.826447
HMDB08305	0.586269	0.18133
HMDB08304	0.586269	0.18133
HMDB08302	0.932412	0.321208
HMDB08301	0.932412	0.321208
HMDB08300	0.554819	0.530727
HMDB08298	0.506457	0.34632
HMDB08297	1.41391	0.777957
HMDB08296	0.951677	0.564272
HMDB08294	1.50884	0.826447
HMDB08293	1.50884	0.826447
HMDB08291	0.932412	0.321208
HMDB08280	0.554819	0.530727
HMDB08279	0.554819	0.530727
HMDB08278	1.50884	0.826447
HMDB08277	1.50884	0.826447
HMDB08273	0.586269	0.18133
HMDB08270	0.932412	0.321208
HMDB08269	0.554819	0.530727
HMDB08268	0.554819	0.530727
HMDB08266	0.506457	0.34632
HMDB08254	1.27718	0.759224
HMDB08253	1.27718	0.759224
HMDB08249	0.554819	0.530727
HMDB08243	0.530475	0.475893
HMDB08241	0.586269	0.18133
HMDB08236	1.80436	0.798033
HMDB08235	1.80436	0.798033
HMDB08234	0.993388	0.53735
HMDB08222	1.27718	0.759224
HMDB08219	0.586269	0.18133
HMDB08217	0.554819	0.530727
HMDB08216	1.50884	0.826447
HMDB08212	0.530475	0.475893
HMDB08211	0.530475	0.475893
HMDB08209	0.586269	0.18133
HMDB08204	1.80436	0.798033
HMDB08203	0.993388	0.53735
HMDB08202	0.993388	0.53735
HMDB08201	1.27718	0.759224
HMDB08199	1.19671	0.800159
HMDB08198	9.01073	0.673641
HMDB08189	1.27718	0.759224
HMDB08186	0.586269	0.18133
HMDB08184	0.554819	0.530727
HMDB08183	1.50884	0.826447
HMDB08179	0.530475	0.475893
HMDB08178	0.530475	0.475893
HMDB08176	0.586269	0.18133
HMDB08171	1.80436	0.798033
HMDB08170	0.993388	0.53735
HMDB08169	0.993388	0.53735
HMDB08168	1.27718	0.759224
HMDB08166	1.19671	0.800159
HMDB08165	9.01073	0.673641
HMDB08160	0.506457	0.34632
HMDB08155	0.586269	0.18133
HMDB08154	0.586269	0.18133
HMDB08152	0.554819	0.530727
HMDB08151	1.50884	0.826447
HMDB08148	0.530475	0.475893
HMDB08147	0.530475	0.475893
HMDB08145	0.586269	0.18133
HMDB08143	0.932412	0.321208
HMDB08141	1.80436	0.798033
HMDB08140	1.80436	0.798033
HMDB08138	0.993388	0.53735
HMDB08137	1.27718	0.759224
HMDB08136	1.27718	0.759224
HMDB08134	1.19671	0.800159
HMDB08133	0.951677	0.564272
HMDB08129	0.506457	0.34632
HMDB08128	0.506457	0.34632
HMDB08123	0.586269	0.18133
HMDB08119	1.50884	0.826447
HMDB08116	0.530475	0.475893
HMDB08113	0.586269	0.18133
HMDB08112	0.586269	0.18133
HMDB08110	0.932412	0.321208
HMDB08109	0.554819	0.530727
HMDB08108	1.80436	0.798033
HMDB08107	0.993388	0.53735
HMDB08106	0.993388	0.53735
HMDB08105	1.27718	0.759224
[truncated: 224 more rows]

## Sheet: GFNP vs CVNP
Compound ID	FC	FDR
HMDB61013	56.2375	0.00169217
HMDB60815	0.91151	0.341403
HMDB60745	0.763078	0.184426
HMDB60400	2.40222	0.0327807
HMDB60390	1.38442	0.0373392
HMDB60381	0.190543	0.0207654
HMDB60358	0.190543	0.0207654
HMDB60280	1.78433	0.0317051
HMDB60117	0.0752926	0.0024407
HMDB60092	6.69695	0.0205634
HMDB60057	12.9009	0.0172258
HMDB59965	1.43912	0.0163704
HMDB59934	0.0355161	4.89328e-07
HMDB59880	0.0570592	6.29753e-08
HMDB59862	0.0570592	6.29753e-08
HMDB59767	1.38442	0.0373392
HMDB59756	1.38442	0.0373392
HMDB59730	0.910324	0.268974
HMDB59729	1.39109	0.0764107
HMDB59720	1.78433	0.0317051
HMDB56346	1.51121	0.0380075
HMDB56326	12.6591	0.0387355
HMDB56321	1.51121	0.0380075
HMDB56298	12.6591	0.0387355
HMDB56245	12.6591	0.0387355
HMDB56240	1.51121	0.0380075
HMDB56238	12.6591	0.0387355
HMDB56234	1.51121	0.0380075
HMDB56231	1.51121	0.0380075
HMDB56214	1.51121	0.0380075
HMDB56213	12.6591	0.0387355
HMDB56210	14.7373	0.0736185
HMDB56209	1.51121	0.0380075
HMDB56203	14.7373	0.0736185
HMDB56197	7.0569	0.00746857
HMDB56195	1.51121	0.0380075
HMDB56194	12.6591	0.0387355
HMDB56191	14.7373	0.0736185
HMDB56190	1.51121	0.0380075
HMDB56184	14.7373	0.0736185
HMDB56178	7.0569	0.00746857
HMDB56177	7.0569	0.00746857
HMDB56175	12.6591	0.0387355
HMDB56170	12.6591	0.0387355
HMDB56166	14.7373	0.0736185
HMDB56160	14.7373	0.0736185
HMDB56159	7.0569	0.00746857
HMDB56158	2.03595	0.112819
HMDB56157	2.03595	0.112819
HMDB56140	7.0569	0.00746857
HMDB56138	2.03595	0.112819
HMDB56061	1.51121	0.0380075
HMDB56057	14.7373	0.0736185
HMDB56035	12.6591	0.0387355
HMDB56032	14.7373	0.0736185
HMDB56026	14.7373	0.0736185
HMDB55997	2.03595	0.112819
HMDB55995	2.03595	0.112819
HMDB55973	14.7373	0.0736185
HMDB55972	7.0569	0.00746857
HMDB55895	0.160566	0.0162801
HMDB55816	0.24562	0.0247398
HMDB55799	0.672421	0.168441
HMDB55753	0.160566	0.0162801
HMDB55709	0.24562	0.0247398
HMDB55706	0.24562	0.0247398
HMDB55607	0.24562	0.0247398
HMDB55603	0.24562	0.0247398
HMDB55564	0.24562	0.0247398
HMDB55463	0.160566	0.0162801
HMDB55451	0.160566	0.0162801
HMDB55444	0.24562	0.0247398
HMDB55397	0.24562	0.0247398
HMDB55251	0.24562	0.0247398
HMDB55204	1.96853	0.168441
HMDB55163	1.96853	0.168441
HMDB55150	1.96853	0.168441
HMDB55023	0.24562	0.0247398
HMDB55016	0.24562	0.0247398
HMDB54953	0.24562	0.0247398
HMDB54946	0.24562	0.0247398
HMDB54941	0.24562	0.0247398
HMDB54824	0.24562	0.0247398
HMDB54762	0.24562	0.0247398
HMDB54745	0.24562	0.0247398
HMDB54740	0.24562	0.0247398
HMDB54683	0.24562	0.0247398
HMDB54592	0.24562	0.0247398
HMDB54556	0.24562	0.0247398
HMDB54532	0.24562	0.0247398
HMDB54528	0.24562	0.0247398
HMDB54523	0.24562	0.0247398
HMDB54468	0.24562	0.0247398
HMDB54463	0.24562	0.0247398
HMDB54244	0.24562	0.0247398
HMDB54234	0.24562	0.0247398
HMDB54173	0.24562	0.0247398
HMDB54163	0.24562	0.0247398
HMDB54158	0.24562	0.0247398
HMDB54076	0.24562	0.0247398
HMDB53979	0.24562	0.0247398
HMDB53919	0.24562	0.0247398
HMDB53902	0.24562	0.0247398
HMDB53897	0.24562	0.0247398
HMDB53819	0.24562	0.0247398
HMDB53742	1.96853	0.168441
HMDB53659	1.96853	0.168441
HMDB53635	0.160566	0.0162801
HMDB53611	0.160566	0.0162801
HMDB53587	0.160566	0.0162801
HMDB53053	0.24562	0.0247398
HMDB52964	1.96853	0.168441
HMDB52957	1.96853	0.168441
HMDB52945	1.96853	0.168441
HMDB52881	1.96853	0.168441
HMDB52854	1.96853	0.168441
HMDB52848	1.96853	0.168441
HMDB52825	0.160566	0.0162801
HMDB52797	0.160566	0.0162801
HMDB52769	0.160566	0.0162801
HMDB52374	0.24562	0.0247398
HMDB52367	0.24562	0.0247398
HMDB52359	0.24562	0.0247398
HMDB52344	0.24562	0.0247398
HMDB52338	0.24562	0.0247398
HMDB52329	0.24562	0.0247398
HMDB52314	0.24562	0.0247398
HMDB52309	0.24562	0.0247398
HMDB52299	0.24562	0.0247398
HMDB52279	0.24562	0.0247398
HMDB52233	0.24562	0.0247398
HMDB52187	0.24562	0.0247398
HMDB51889	0.24562	0.0247398
HMDB51879	0.24562	0.0247398
HMDB51873	0.24562	0.0247398
HMDB51858	0.24562	0.0247398
HMDB51847	0.24562	0.0247398
HMDB51842	0.24562	0.0247398
HMDB51794	0.24562	0.0247398
HMDB51788	0.24562	0.0247398
HMDB51778	0.24562	0.0247398
HMDB51745	0.24562	0.0247398
HMDB51740	0.24562	0.0247398
HMDB51729	0.24562	0.0247398
HMDB51627	0.24562	0.0247398
HMDB51441	0.211772	0.0136715
HMDB51374	0.24562	0.0247398
HMDB51363	0.24562	0.0247398
HMDB51273	0.24562	0.0247398
HMDB51244	0.24562	0.0247398
HMDB51239	0.24562	0.0247398
HMDB51119	0.24562	0.0247398
HMDB51006	1.96853	0.168441
HMDB50999	1.96853	0.168441
HMDB50881	1.96853	0.168441
HMDB50823	0.24562	0.0247398
HMDB50728	0.24562	0.0247398
HMDB50715	0.24562	0.0247398
HMDB50710	0.24562	0.0247398
HMDB49857	1.96853	0.168441
HMDB49236	1.96853	0.168441
HMDB48985	1.96853	0.168441
HMDB48934	1.96853	0.168441
HMDB48927	1.96853	0.168441
HMDB48780	1.96853	0.168441
HMDB48773	1.96853	0.168441
HMDB48607	1.96853	0.168441
HMDB48586	1.96853	0.168441
HMDB48581	1.96853	0.168441
HMDB48433	1.96853	0.168441
HMDB48346	1.96853	0.168441
HMDB48325	1.96853	0.168441
HMDB48324	1.96853	0.168441
HMDB48264	1.96853	0.168441
HMDB48258	1.96853	0.168441
HMDB48231	1.96853	0.168441
HMDB48154	1.96853	0.168441
HMDB48147	1.96853	0.168441
HMDB48103	1.96853	0.168441
HMDB48097	1.96853	0.168441
HMDB48016	1.96853	0.168441
HMDB48009	1.96853	0.168441
HMDB47973	1.96853	0.168441
HMDB47950	1.96853	0.168441
HMDB47928	1.96853	0.168441
HMDB47923	1.96853	0.168441
HMDB47791	1.96853	0.168441
HMDB47695	0.24562	0.0247398
HMDB47649	0.24562	0.0247398
HMDB47603	0.24562	0.0247398
HMDB46976	0.24562	0.0247398
HMDB46970	0.24562	0.0247398
HMDB46952	0.24562	0.0247398
HMDB46928	0.24562	0.0247398
HMDB46923	0.24562	0.0247398
HMDB46904	0.24562	0.0247398
HMDB46827	0.24562	0.0247398
HMDB46754	0.24562	0.0247398
HMDB46222	0.24562	0.0247398
HMDB46202	0.24562	0.0247398
HMDB46197	0.24562	0.0247398
HMDB46072	0.24562	0.0247398
HMDB46067	0.24562	0.0247398
HMDB46047	0.24562	0.0247398
HMDB44618	1.96853	0.168441
HMDB44522	1.96853	0.168441
HMDB44515	1.96853	0.168441
HMDB44495	1.96853	0.168441
HMDB44299	1.96853	0.168441
HMDB44051	1.96853	0.168441
HMDB43813	0.211772	0.0136715
HMDB43799	0.160566	0.0162801
HMDB43365	0.211772	0.0136715
HMDB42909	1.96853	0.168441
HMDB42834	1.96853	0.168441
HMDB42827	1.96853	0.168441
HMDB42799	1.96853	0.168441
HMDB42793	1.96853	0.168441
HMDB42776	1.96853	0.168441
HMDB42770	1.96853	0.168441
HMDB42654	1.96853	0.168441
HMDB42647	1.96853	0.168441
HMDB42625	1.96853	0.168441
HMDB42566	1.96853	0.168441
HMDB42560	1.96853	0.168441
HMDB42445	1.96853	0.168441
HMDB42329	1.96853	0.168441
HMDB41809	1.39109	0.0764107
HMDB41704	4.98759	0.00381617
HMDB41698	4.98759	0.00381617
HMDB41656	4.98759	0.00381617
HMDB41607	1.90571	0.0117232
HMDB41592	1.16507	0.412163
HMDB41474	1.46559	0.00811788
HMDB41430	0.91151	0.341403
HMDB41411	1.39109	0.0764107
HMDB41335	0.615119	0.100096
HMDB41325	4.98759	0.00381617
HMDB41310	4.98759	0.00381617
HMDB41293	4.98759	0.00381617
HMDB41283	1.38442	0.0373392
HMDB41085	0.973631	0.540108
HMDB40967	0.933433	0.477852
HMDB40940	0.615119	0.100096
HMDB40705	1.39109	0.0764107
HMDB40684	0.697334	0.0942767
HMDB40644	6.69695	0.0205634
HMDB40603	0.910324	0.268974
HMDB40568	1000	0.0167179
HMDB40445	1.46559	0.00811788
HMDB40433	1.46559	0.00811788
HMDB40225	1.39109	0.0764107
HMDB40224	1.13606	0.432989
HMDB40223	1.13606	0.432989
HMDB40222	1.13606	0.432989
HMDB40218	1.39109	0.0764107
HMDB40177	1.90571	0.0117232
HMDB40174	1.90571	0.0117232
HMDB40048	0.910324	0.268974
HMDB40042	0.910324	0.268974
HMDB40028	0.910324	0.268974
HMDB40013	1.13606	0.432989
HMDB40011	0.0355161	4.89328e-07
HMDB40009	0.0355161	4.89328e-07
HMDB40008	1.13606	0.432989
HMDB39802	1.90571	0.0117232
HMDB39779	1.04209	0.532127
HMDB39760	81.038	0.00131486
HMDB39650	0.910324	0.268974
HMDB39590	0.706702	0.15051
HMDB39527	0.0635404	0.203961
HMDB39339	0.706702	0.15051
HMDB39229	0.871385	0.382726
HMDB39090	0.734499	0.0475512
HMDB38997	1.90571	0.0117232
HMDB38911	4.98759	0.00381617
HMDB38761	1.38442	0.0373392
HMDB38760	1.38442	0.0373392
HMDB38604	1.39109	0.0764107
HMDB38569	56.2375	0.00169217
HMDB38549	4.98759	0.00381617
HMDB38192	2.19538	0.139735
HMDB38108	0.706702	0.15051
HMDB38105	0.977996	0.540043
HMDB38058	2.03595	0.112819
HMDB38031	3.64699	0.0097968
HMDB37954	4.98759	0.00381617
HMDB37953	4.98759	0.00381617
HMDB37939	0.787227	0.187074
HMDB37378	3.64699	0.0097968
HMDB37254	4.98759	0.00381617
HMDB37210	0.968479	0.51828
HMDB37114	1.46559	0.00811788
HMDB37072	1.13606	0.432989
HMDB37071	1.13606	0.432989
HMDB37027	1.46559	0.00811788
HMDB37026	1.46559	0.00811788
HMDB36907	1.38442	0.0373392
HMDB36624	3.64699	0.0097968
HMDB36619	4.98759	0.00381617
HMDB36594	1.46559	0.00811788
HMDB36568	1.32808	0.221772
HMDB36425	1.89833	0.0160858
HMDB36356	1.32808	0.221772
HMDB36296	0.933433	0.477852
HMDB36291	0.245202	0.167017
HMDB36287	2.74102	0.115799
HMDB36106	2.19538	0.139735
HMDB36072	0.910324	0.268974
HMDB35945	0.911608	0.402277
HMDB35943	0.911608	0.402277
HMDB35853	0.734499	0.0475512
HMDB35703	2.19538	0.139735
HMDB35514	2.40222	0.0327807
HMDB35402	0.0831714	0.00514088
HMDB35399	4.98759	0.00381617
HMDB35398	14.7373	0.0736185
HMDB35397	14.7373	0.0736185
HMDB35273	1.32808	0.221772
HMDB35224	1.39109	0.0764107
HMDB35150	0.734499	0.0475512
HMDB35130	3.64699	0.0097968
HMDB35056	0.910324	0.268974
HMDB34991	1.39109	0.0764107
HMDB34952	1.89833	0.0160858
HMDB34924	2.03595	0.112819
HMDB34835	1.46559	0.00811788
HMDB34703	0.933433	0.477852
HMDB34560	2.03595	0.112819
HMDB34465	1.04209	0.532127
HMDB34420	3.18842	0.0769361
HMDB34302	2.03595	0.112819
HMDB34246	0.0570592	6.29753e-08
HMDB34244	0.0355161	4.89328e-07
HMDB34241	1.90571	0.0117232
HMDB34235	1.04209	0.532127
HMDB34172	1.38442	0.0373392
HMDB34170	0.0570592	6.29753e-08
HMDB34169	0.0355161	4.89328e-07
HMDB34124	4.98759	0.00381617
HMDB34105	4.98759	0.00381617
HMDB34090	1000	0.0167179
HMDB34080	1.46559	0.00811788
HMDB34031	0.877496	0.199593
HMDB34002	4.98759	0.00381617
HMDB33928	4.98759	0.00381617
HMDB33910	1.90571	0.0117232
HMDB33895	1.46559	0.00811788
HMDB33854	1.04209	0.532127
HMDB33812	1.43912	0.0163704
HMDB33783	4.98759	0.00381617
HMDB33778	1.39109	0.0764107
HMDB33753	2.03595	0.112819
HMDB33731	0.0355161	4.89328e-07
HMDB33635	0.911608	0.402277
HMDB33629	1.46559	0.00811788
HMDB33615	1000	0.0167179
HMDB33589	0.0355161	4.89328e-07
HMDB33485	0.0355161	4.89328e-07
HMDB33373	4.98759	0.00381617
HMDB33372	0.877496	0.199593
HMDB33330	4.98759	0.00381617
HMDB33308	4.98759	0.00381617
HMDB33249	2.21619	0.00905045
HMDB33153	4.98759	0.00381617
HMDB33003	1.38442	0.0373392
HMDB32966	1.38442	0.0373392
HMDB32920	1.43912	0.0163704
HMDB32919	1.38442	0.0373392
HMDB32918	0.0570592	6.29753e-08
HMDB32714	2.03595	0.112819
HMDB32630	1.13606	0.432989
HMDB32629	1.38442	0.0373392
HMDB32628	1.13606	0.432989
HMDB32606	1.38442	0.0373392
HMDB32604	1.38442	0.0373392
HMDB32594	1.38442	0.0373392
HMDB32576	1.43912	0.0163704
HMDB32572	1.38442	0.0373392
HMDB32558	1.10818	0.498716
HMDB32531	0.706702	0.15051
HMDB32502	0.968479	0.51828
HMDB32476	0.756806	0.0912213
HMDB32472	1.39109	0.0764107
HMDB32399	1.38442	0.0373392
HMDB32377	2.19538	0.139735
HMDB32358	2.03595	0.112819
HMDB32333	1.46559	0.00811788
HMDB32322	4.98759	0.00381617
HMDB32290	1.90571	0.0117232
HMDB32251	2.19538	0.139735
HMDB32159	1.90571	0.0117232
HMDB32147	0.858687	0.352172
HMDB32139	1.90571	0.0117232
HMDB32137	1.90571	0.0117232
HMDB32136	1.90571	0.0117232
HMDB32112	0.877496	0.199593
HMDB32095	1000	0.0167179
HMDB32067	1.46559	0.00811788
HMDB32036	1.90571	0.0117232
HMDB31824	4.98759	0.00381617
HMDB31735	0.0570592	6.29753e-08
HMDB31629	1.16507	0.412163
HMDB31609	1.38442	0.0373392
HMDB31605	1.04209	0.532127
HMDB31604	1.04209	0.532127
HMDB31526	1.04209	0.532127
HMDB31525	1.04209	0.532127
HMDB31469	1.39109	0.0764107
HMDB31259	1.04209	0.532127
HMDB31223	1.46559	0.00811788
HMDB31222	1.46559	0.00811788
HMDB31206	1.04209	0.532127
HMDB31181	0.706702	0.15051
HMDB31176	1.46559	0.00811788
HMDB31096	1000	0.0167179
HMDB31075	0.756806	0.0912213
HMDB31005	0.977996	0.540043
HMDB30874	4.98759	0.00381617
HMDB30873	4.98759	0.00381617
HMDB30813	4.98759	0.00381617
HMDB30743	1000	0.0167179
HMDB30699	4.98759	0.00381617
HMDB30681	1.39109	0.0764107
HMDB30677	1.16507	0.412163
HMDB30670	4.98759	0.00381617
HMDB30527	1.07044	0.474502
HMDB30280	3.64699	0.0097968
HMDB30267	0.910324	0.268974
HMDB30204	0.0355161	4.89328e-07
HMDB30197	1.39109	0.0764107
HMDB30150	1.39109	0.0764107
HMDB30144	4.98759	0.00381617
HMDB30138	1000	0.0167179
HMDB30131	4.98759	0.00381617
HMDB30126	1.04209	0.532127
HMDB30124	1.04209	0.532127
HMDB30026	1000	0.0167179
HMDB29887	0.0767064	0.0273413
HMDB29872	1.39109	0.0764107
HMDB29867	1.39109	0.0764107
HMDB29795	2.03595	0.112819
HMDB29748	0.910324	0.268974
HMDB29737	1.78433	0.0317051
HMDB29672	1.90571	0.0117232
HMDB29671	1.90571	0.0117232
HMDB29662	1.38442	0.0373392
HMDB29661	1.38442	0.0373392
HMDB29660	1.38442	0.0373392
HMDB29659	1.38442	0.0373392
HMDB29658	1.38442	0.0373392
HMDB29657	1.38442	0.0373392
HMDB29638	1.90571	0.0117232
HMDB29637	1.90571	0.0117232
HMDB29636	1.90571	0.0117232
HMDB29631	4.98759	0.00381617
HMDB29582	1.46559	0.00811788
HMDB29563	1.90571	0.0117232
HMDB29561	3.64699	0.0097968
HMDB29476	3.64699	0.0097968
HMDB29418	4.98759	0.00381617
HMDB29253	4.98759	0.00381617
HMDB29034	0.910324	0.268974
HMDB28740	0.910324	0.268974
HMDB15650	0.190543	0.0207654
HMDB15219	0.911608	0.402277
HMDB15057	1.02973	0.533799
HMDB14916	1.83109	0.129865
HMDB14879	1000	0.0167179
HMDB14855	6.69695	0.0205634
HMDB14754	196.473	0.00160687
HMDB14752	1.10818	0.498716
HMDB14643	0.871385	0.382726
HMDB14573	0.763788	0.109115
HMDB13815	1.90571	0.0117232
HMDB13813	0.615119	0.100096
HMDB13466	0.245202	0.167017
HMDB13444	0.0767064	0.0273413
HMDB13436	0.0767064	0.0273413
HMDB13431	0.0767064	0.0273413
HMDB13429	0.0635404	0.203961
HMDB13427	0.0987936	0.0206049
HMDB13426	0.241618	0.0396053
HMDB13425	0.0635404	0.203961
HMDB13424	0.241618	0.0396053
HMDB13420	0.0987936	0.0206049
HMDB13414	0.0987936	0.0206049
HMDB13412	0.241618	0.0396053
HMDB13405	0.0635404	0.203961
HMDB13327	9.89532	0.0133762
HMDB13300	14.7373	0.0736185
HMDB13122	0.734499	0.0475512
HMDB12883	1.78433	0.0317051
HMDB12849	3.64699	0.0097968
HMDB12794	6.69695	0.0205634
HMDB12614	1000	0.0167179
HMDB12612	3.64699	0.0097968
HMDB12488	1000	0.0167179
HMDB12378	3.74165	0.0774166
HMDB12308	1.38442	0.0373392
HMDB12225	1.16507	0.412163
HMDB12108	0.672421	0.168441
HMDB12107	1.96853	0.168441
HMDB11759	1.32502	0.283951
HMDB11718	0.0570592	6.29753e-08
HMDB11696	0.128847	0.0236196
HMDB11694	0.0831714	0.00514088
HMDB11664	0.0355161	4.89328e-07
HMDB11637	196.473	0.00160687
HMDB11587	1.89833	0.0160858
HMDB11579	1.32808	0.221772
HMDB11578	1.32808	0.221772
HMDB11568	0.977996	0.540043
HMDB11567	0.877496	0.199593
HMDB11566	0.877496	0.199593
HMDB11557	1.89833	0.0160858
HMDB11549	1.32808	0.221772
HMDB11538	0.977996	0.540043
HMDB11537	0.877496	0.199593
HMDB11536	0.877496	0.199593
HMDB11535	0.756806	0.0912213
HMDB11526	1.05404	0.330987
HMDB11521	0.911608	0.402277
HMDB11512	0.91151	0.341403
HMDB11511	0.672421	0.168441
HMDB11507	1.1924	0.360708
HMDB11503	0.973631	0.540108
HMDB11496	1.05404	0.330987
HMDB11491	0.911608	0.402277
HMDB11482	0.91151	0.341403
HMDB11481	0.672421	0.168441
HMDB11477	1.1924	0.360708
HMDB11473	0.973631	0.540108
HMDB11316	0.0987936	0.0206049
HMDB11314	0.0767064	0.0273413
HMDB11309	0.0635404	0.203961
HMDB11308	0.0635404	0.203961
HMDB11283	0.0987936	0.0206049
HMDB11281	0.0767064	0.0273413
HMDB11276	0.0635404	0.203961
HMDB11275	0.0635404	0.203961
HMDB11259	0.0767064	0.0273413
HMDB11252	0.0987936	0.0206049
HMDB11251	0.0987936	0.0206049
HMDB11249	0.0767064	0.0273413
HMDB11244	0.0635404	0.203961
HMDB11241	0.0987936	0.0206049
HMDB11239	0.241618	0.0396053
HMDB11224	0.0767064	0.0273413
HMDB11217	0.0635404	0.203961
HMDB11215	0.0987936	0.0206049
HMDB11208	0.241618	0.0396053
HMDB11201	0.128847	0.0236196
HMDB11188	7.0569	0.00746857
HMDB11148	0.75261	0.163498
HMDB11131	0.756806	0.0912213
HMDB11130	0.745841	0.290785
HMDB11129	0.745841	0.290785
HMDB11128	0.440384	0.0545713
HMDB10715	1.13606	0.432989
HMDB10566	9.89532	0.0133762
HMDB10565	3.24035	0.021975
HMDB10560	0.672421	0.168441
HMDB10517	1.96853	0.168441
HMDB10403	0.697334	0.0942767
HMDB10402	0.697334	0.0942767
HMDB10397	1.1349	0.5011
HMDB10394	0.649051	0.0205634
HMDB10393	0.649051	0.0205634
HMDB10392	0.504211	0.00905045
HMDB10391	0.75261	0.163498
HMDB10388	0.829235	0.304022
HMDB10387	0.829235	0.304022
HMDB10386	0.702657	0.0769361
HMDB10385	0.813965	0.189495
HMDB10384	0.440384	0.0545713
HMDB10383	1.08043	0.418274
HMDB10381	0.745841	0.290785
HMDB10379	1.02973	0.533799
HMDB10340	56.2375	0.00169217
HMDB09755	0.0831714	0.00514088
HMDB09754	0.0831714	0.00514088
HMDB09748	0.0831714	0.00514088
HMDB09747	0.0635404	0.203961
HMDB09745	0.090364	0.0793827
HMDB09723	0.0831714	0.00514088
HMDB09716	0.0831714	0.00514088
HMDB09713	0.090364	0.0793827
HMDB09682	9.89532	0.0133762
HMDB09650	9.89532	0.0133762
HMDB09617	9.89532	0.0133762
HMDB09592	0.0831714	0.00514088
HMDB09585	0.090364	0.0793827
HMDB09561	0.0831714	0.00514088
HMDB09555	0.090364	0.0793827
HMDB09549	3.24035	0.021975
HMDB09548	9.89532	0.0133762
HMDB09530	0.0831714	0.00514088
HMDB09529	0.0831714	0.00514088
HMDB09524	0.090364	0.0793827
HMDB09523	0.090364	0.0793827
HMDB09519	0.0831714	0.00514088
HMDB09517	0.090364	0.0793827
HMDB09499	0.0831714	0.00514088
HMDB09498	0.0831714	0.00514088
HMDB09492	0.090364	0.0793827
HMDB09488	0.0831714	0.00514088
HMDB09487	0.0831714	0.00514088
HMDB09485	0.090364	0.0793827
HMDB09455	9.89532	0.0133762
HMDB09454	9.89532	0.0133762
HMDB09435	0.0831714	0.00514088
HMDB09427	0.090364	0.0793827
HMDB09423	9.89532	0.0133762
HMDB09402	0.0831714	0.00514088
HMDB09394	0.090364	0.0793827
HMDB09390	9.89532	0.0133762
HMDB09370	0.0831714	0.00514088
HMDB09362	0.090364	0.0793827
HMDB09359	9.89532	0.0133762
HMDB09358	9.89532	0.0133762
HMDB09352	9.89532	0.0133762
HMDB09337	0.0831714	0.00514088
HMDB09329	0.090364	0.0793827
HMDB09326	9.89532	0.0133762
HMDB09325	9.89532	0.0133762
HMDB09319	9.89532	0.0133762
HMDB09305	0.0831714	0.00514088
HMDB09297	0.090364	0.0793827
HMDB09294	9.89532	0.0133762
HMDB09287	9.89532	0.0133762
HMDB09266	0.090364	0.0793827
HMDB09265	0.090364	0.0793827
HMDB09262	0.0831714	0.00514088
HMDB09255	0.090364	0.0793827
HMDB09240	0.0831714	0.00514088
HMDB09235	0.090364	0.0793827
HMDB09234	0.090364	0.0793827
HMDB09230	0.0831714	0.00514088
HMDB09224	0.090364	0.0793827
HMDB09223	0.090364	0.0793827
HMDB09219	3.74165	0.0774166
HMDB09217	9.89532	0.0133762
HMDB09211	0.0831714	0.00514088
HMDB09204	0.090364	0.0793827
HMDB09198	9.89532	0.0133762
HMDB09179	0.0831714	0.00514088
HMDB09172	0.090364	0.0793827
HMDB09167	9.89532	0.0133762
HMDB09166	9.89532	0.0133762
HMDB09156	9.89532	0.0133762
HMDB09146	0.0831714	0.00514088
HMDB09139	0.090364	0.0793827
HMDB09134	9.89532	0.0133762
HMDB09133	9.89532	0.0133762
HMDB09123	9.89532	0.0133762
HMDB09107	0.090364	0.0793827
HMDB09103	9.89532	0.0133762
HMDB09102	9.89532	0.0133762
HMDB09092	9.89532	0.0133762
HMDB09091	9.89532	0.0133762
HMDB09072	0.0831714	0.00514088
HMDB09071	9.89532	0.0133762
HMDB09064	0.090364	0.0793827
HMDB09060	9.89532	0.0133762
HMDB09039	0.0831714	0.00514088
HMDB09038	9.89532	0.0133762
HMDB09031	0.090364	0.0793827
HMDB09027	9.89532	0.0133762
HMDB09009	0.090364	0.0793827
HMDB09007	0.0831714	0.00514088
HMDB08999	0.090364	0.0793827
HMDB08996	9.89532	0.0133762
HMDB08995	9.89532	0.0133762
HMDB08989	9.89532	0.0133762
HMDB08980	0.0831714	0.00514088
HMDB08978	9.89532	0.0133762
HMDB08977	9.89532	0.0133762
HMDB08973	0.090364	0.0793827
HMDB08967	9.89532	0.0133762
HMDB08948	0.0831714	0.00514088
HMDB08946	9.89532	0.0133762
HMDB08941	0.090364	0.0793827
HMDB08936	9.89532	0.0133762
HMDB08935	9.89532	0.0133762
HMDB08925	9.89532	0.0133762
HMDB08915	0.0635404	0.203961
HMDB08909	3.24035	0.021975
HMDB08899	3.74165	0.0774166
HMDB08881	0.090364	0.0793827
HMDB08876	9.89532	0.0133762
HMDB08849	0.090364	0.0793827
HMDB08833	9.89532	0.0133762
HMDB08789	0.0987936	0.0206049
HMDB08788	0.128847	0.0236196
HMDB08756	0.128847	0.0236196
HMDB08740	1.83109	0.129865
HMDB08739	1.83109	0.129865
HMDB08732	10.8736	0.0690569
HMDB08731	10.8736	0.0690569
HMDB08729	1.83109	0.129865
HMDB08728	1.83109	0.129865
HMDB08725	4.33182	0.0207393
HMDB08708	1.83109	0.129865
HMDB08700	10.8736	0.0690569
HMDB08697	1.83109	0.129865
HMDB08693	4.33182	0.0207393
HMDB08689	4.0894	0.0390841
HMDB08675	1.83109	0.129865
HMDB08667	10.8736	0.0690569
HMDB08664	1.83109	0.129865
HMDB08660	4.33182	0.0207393
HMDB08656	4.0894	0.0390841
HMDB08653	0.0767064	0.0273413
HMDB08633	1.83109	0.129865
HMDB08632	1.83109	0.129865
HMDB08628	0.128847	0.0236196
HMDB08626	1.83109	0.129865
HMDB08625	0.090364	0.0793827
HMDB08624	4.0894	0.0390841
HMDB08623	2.69496	0.117625
HMDB08598	0.128847	0.0236196
HMDB08597	0.0767064	0.0273413
HMDB08596	0.0767064	0.0273413
HMDB08593	0.0987936	0.0206049
HMDB08591	10.8736	0.0690569
HMDB08586	0.0767064	0.0273413
HMDB08567	0.128847	0.0236196
HMDB08566	0.128847	0.0236196
HMDB08565	0.0767064	0.0273413
HMDB08562	0.0987936	0.0206049
HMDB08561	0.128847	0.0236196
HMDB08560	0.0831714	0.00514088
HMDB08558	0.0635404	0.203961
HMDB08536	0.128847	0.0236196
HMDB08535	0.0767064	0.0273413
HMDB08534	0.0767064	0.0273413
HMDB08529	0.128847	0.0236196
HMDB08526	0.0635404	0.203961
HMDB08517	1.83109	0.129865
HMDB08516	1.83109	0.129865
HMDB08510	10.8736	0.0690569
HMDB08509	10.8736	0.0690569
HMDB08506	1.83109	0.129865
HMDB08499	4.33182	0.0207393
HMDB08498	4.33182	0.0207393
HMDB08495	4.0894	0.0390841
HMDB08485	1.83109	0.129865
HMDB08478	10.8736	0.0690569
HMDB08475	1.83109	0.129865
HMDB08474	1.83109	0.129865
HMDB08471	0.128847	0.0236196
HMDB08467	4.33182	0.0207393
HMDB08464	1.83109	0.129865
HMDB08463	4.0894	0.0390841
HMDB08462	2.69496	0.117625
HMDB08452	1.83109	0.129865
HMDB08445	10.8736	0.0690569
HMDB08442	1.83109	0.129865
HMDB08441	1.83109	0.129865
HMDB08438	0.128847	0.0236196
HMDB08434	4.33182	0.0207393
HMDB08431	1.83109	0.129865
HMDB08430	4.0894	0.0390841
HMDB08429	2.69496	0.117625
HMDB08423	0.0987936	0.0206049
HMDB08411	1.83109	0.129865
HMDB08410	1.83109	0.129865
HMDB08406	0.0767064	0.0273413
HMDB08404	4.33182	0.0207393
HMDB08403	4.33182	0.0207393
HMDB08401	1.83109	0.129865
HMDB08400	1.83109	0.129865
HMDB08398	2.69496	0.117625
HMDB08397	10.8736	0.0690569
HMDB08394	3.74165	0.0774166
HMDB08391	0.0987936	0.0206049
HMDB08379	1.83109	0.129865
HMDB08378	1.83109	0.129865
HMDB08374	0.128847	0.0236196
HMDB08373	0.0767064	0.0273413
HMDB08371	4.33182	0.0207393
HMDB08370	4.33182	0.0207393
HMDB08368	1.83109	0.129865
HMDB08367	1.83109	0.129865
HMDB08365	2.69496	0.117625
HMDB08364	10.8736	0.0690569
HMDB08361	3.74165	0.0774166
HMDB08360	0.0987936	0.0206049
HMDB08359	0.0987936	0.0206049
HMDB08357	0.0635404	0.203961
HMDB08347	1.83109	0.129865
HMDB08342	0.128847	0.0236196
HMDB08341	0.0767064	0.0273413
HMDB08339	4.33182	0.0207393
HMDB08336	1.83109	0.129865
HMDB08333	0.0987936	0.0206049
HMDB08332	10.8736	0.0690569
HMDB08329	3.74165	0.0774166
HMDB08328	3.24035	0.021975
HMDB08325	0.0767064	0.0273413
HMDB08311	0.128847	0.0236196
HMDB08310	0.128847	0.0236196
HMDB08309	0.0767064	0.0273413
HMDB08305	1.83109	0.129865
HMDB08304	1.83109	0.129865
HMDB08302	0.0987936	0.0206049
HMDB08301	0.0987936	0.0206049
HMDB08300	0.128847	0.0236196
HMDB08298	0.0635404	0.203961
HMDB08297	0.090364	0.0793827
HMDB08296	3.24035	0.021975
HMDB08294	0.0767064	0.0273413
HMDB08293	0.0767064	0.0273413
HMDB08291	0.0987936	0.0206049
HMDB08280	0.128847	0.0236196
HMDB08279	0.128847	0.0236196
HMDB08278	0.0767064	0.0273413
HMDB08277	0.0767064	0.0273413
HMDB08273	1.83109	0.129865
HMDB08270	0.0987936	0.0206049
HMDB08269	0.128847	0.0236196
HMDB08268	0.128847	0.0236196
HMDB08266	0.0635404	0.203961
HMDB08254	10.8736	0.0690569
HMDB08253	10.8736	0.0690569
HMDB08249	0.128847	0.0236196
HMDB08243	4.33182	0.0207393
HMDB08241	1.83109	0.129865
HMDB08236	4.0894	0.0390841
HMDB08235	4.0894	0.0390841
HMDB08234	2.69496	0.117625
HMDB08222	10.8736	0.0690569
HMDB08219	1.83109	0.129865
HMDB08217	0.128847	0.0236196
HMDB08216	0.0767064	0.0273413
HMDB08212	4.33182	0.0207393
HMDB08211	4.33182	0.0207393
HMDB08209	1.83109	0.129865
HMDB08204	4.0894	0.0390841
HMDB08203	2.69496	0.117625
HMDB08202	2.69496	0.117625
HMDB08201	10.8736	0.0690569
HMDB08199	3.74165	0.0774166
HMDB08198	9.89532	0.0133762
HMDB08189	10.8736	0.0690569
HMDB08186	1.83109	0.129865
HMDB08184	0.128847	0.0236196
HMDB08183	0.0767064	0.0273413
HMDB08179	4.33182	0.0207393
HMDB08178	4.33182	0.0207393
HMDB08176	1.83109	0.129865
HMDB08171	4.0894	0.0390841
HMDB08170	2.69496	0.117625
HMDB08169	2.69496	0.117625
HMDB08168	10.8736	0.0690569
HMDB08166	3.74165	0.0774166
HMDB08165	9.89532	0.0133762
HMDB08160	0.0635404	0.203961
HMDB08155	1.83109	0.129865
HMDB08154	1.83109	0.129865
HMDB08152	0.128847	0.0236196
HMDB08151	0.0767064	0.0273413
HMDB08148	4.33182	0.0207393
HMDB08147	4.33182	0.0207393
HMDB08145	1.83109	0.129865
HMDB08143	0.0987936	0.0206049
HMDB08141	4.0894	0.0390841
HMDB08140	4.0894	0.0390841
HMDB08138	2.69496	0.117625
HMDB08137	10.8736	0.0690569
HMDB08136	10.8736	0.0690569
HMDB08134	3.74165	0.0774166
HMDB08133	3.24035	0.021975
HMDB08129	0.0635404	0.203961
HMDB08128	0.0635404	0.203961
HMDB08123	1.83109	0.129865
HMDB08119	0.0767064	0.0273413
HMDB08116	4.33182	0.0207393
HMDB08113	1.83109	0.129865
HMDB08112	1.83109	0.129865
HMDB08110	0.0987936	0.0206049
HMDB08109	0.128847	0.0236196
HMDB08108	4.0894	0.0390841
HMDB08107	2.69496	0.117625
HMDB08106	2.69496	0.117625
HMDB08105	10.8736	0.0690569
HMDB08102	0.0635404	0.203961
HMDB08101	3.24035	0.021975
HMDB08096	0.0635404	0.203961
HMDB08095	0.0635404	0.203961
HMDB08090	1.83109	0.129865
HMDB08086	0.0767064	0.0273413
HMDB08083	4.33182	0.0207393
HMDB08080	1.83109	0.129865
HMDB08079	1.83109	0.129865
HMDB08077	0.0987936	0.0206049
HMDB08076	0.128847	0.0236196
HMDB08075	4.0894	0.0390841
HMDB08074	2.69496	0.117625
HMDB08073	2.69496	0.117625
HMDB08072	10.8736	0.0690569
HMDB08069	0.0635404	0.203961
HMDB08068	3.24035	0.021975
HMDB08061	0.0987936	0.0206049
HMDB08060	0.241618	0.0396053
HMDB08054	0.128847	0.0236196
HMDB08049	1.83109	0.129865
HMDB08048	1.83109	0.129865
HMDB08045	0.0987936	0.0206049
HMDB08044	0.128847	0.0236196
HMDB08042	2.69496	0.117625
HMDB08041	10.8736	0.0690569
HMDB08040	10.8736	0.0690569
HMDB08038	0.0635404	0.203961
HMDB08037	0.0635404	0.203961
HMDB08031	3.74165	0.0774166
HMDB08024	4.33182	0.0207393
HMDB08022	4.33182	0.0207393
HMDB08019	0.0987936	0.0206049
HMDB08018	0.128847	0.0236196
HMDB08016	4.0894	0.0390841
HMDB08015	4.0894	0.0390841
HMDB08014	2.69496	0.117625
HMDB08013	2.69496	0.117625
HMDB08012	10.8736	0.0690569
HMDB08010	0.0635404	0.203961
HMDB08006	3.74165	0.0774166
HMDB08005	3.24035	0.021975
HMDB08004	3.24035	0.021975
HMDB07995	0.241618	0.0396053
HMDB07991	4.33182	0.0207393
HMDB07988	1.83109	0.129865
HMDB07987	0.0987936	0.0206049
HMDB07986	0.128847	0.0236196
HMDB07984	4.0894	0.0390841
HMDB07983	2.69496	0.117625
HMDB07982	2.69496	0.117625
HMDB07981	10.8736	0.0690569
HMDB07980	10.8736	0.0690569
HMDB07978	0.0635404	0.203961
HMDB07975	3.74165	0.0774166
HMDB07974	3.74165	0.0774166
HMDB07973	3.24035	0.021975
HMDB07967	9.89532	0.0133762
HMDB07955	0.090364	0.0793827
HMDB07952	0.0831714	0.00514088
HMDB07945	0.090364	0.0793827
HMDB07942	9.89532	0.0133762
HMDB07941	9.89532	0.0133762
HMDB07935	9.89532	0.0133762
HMDB07927	0.0987936	0.0206049
HMDB07926	0.128847	0.0236196
HMDB07922	4.0894	0.0390841
HMDB07921	10.8736	0.0690569
HMDB07919	0.0635404	0.203961
HMDB07913	3.74165	0.0774166
HMDB07912	3.24035	0.021975
HMDB07894	0.128847	0.0236196
HMDB07891	4.0894	0.0390841
HMDB07890	4.0894	0.0390841
HMDB07889	2.69496	0.117625
HMDB07887	0.0635404	0.203961
HMDB07882	3.74165	0.0774166
HMDB07881	3.74165	0.0774166
HMDB07880	3.24035	0.021975
HMDB07871	3.74165	0.0774166
HMDB07767	1.51121	0.0380075
HMDB07765	12.6591	0.0387355
HMDB07740	1.51121	0.0380075
HMDB07739	1.51121	0.0380075
HMDB07737	12.6591	0.0387355
HMDB07711	1.51121	0.0380075
HMDB07710	1.51121	0.0380075
HMDB07708	12.6591	0.0387355
HMDB07683	1.51121	0.0380075
HMDB07675	14.7373	0.0736185
HMDB07657	1.51121	0.0380075
HMDB07646	7.0569	0.00746857
HMDB07618	7.0569	0.00746857
HMDB07572	1.51121	0.0380075
HMDB07566	12.6591	0.0387355
HMDB07565	12.6591	0.0387355
HMDB07544	1.51121	0.0380075
HMDB07538	12.6591	0.0387355
HMDB07533	14.7373	0.0736185
HMDB07515	1.51121	0.0380075
HMDB07509	12.6591	0.0387355
HMDB07504	14.7373	0.0736185
HMDB07488	1.51121	0.0380075
HMDB07487	1.51121	0.0380075
HMDB07482	12.6591	0.0387355
HMDB07481	12.6591	0.0387355
HMDB07476	14.7373	0.0736185
HMDB07459	1.51121	0.0380075
HMDB07458	1.51121	0.0380075
HMDB07453	12.6591	0.0387355
HMDB07452	12.6591	0.0387355
HMDB07447	14.7373	0.0736185
HMDB07432	1.51121	0.0380075
HMDB07431	1.51121	0.0380075
HMDB07425	12.6591	0.0387355
HMDB07417	7.0569	0.00746857
HMDB07414	2.03595	0.112819
HMDB07404	1.51121	0.0380075
HMDB07389	7.0569	0.00746857
HMDB07386	2.03595	0.112819
HMDB07349	1.51121	0.0380075
HMDB07341	12.6591	0.0387355
HMDB07332	14.7373	0.0736185
HMDB07314	12.6591	0.0387355
HMDB07313	12.6591	0.0387355
HMDB07305	14.7373	0.0736185
HMDB07304	14.7373	0.0736185
HMDB07285	12.6591	0.0387355
HMDB07284	12.6591	0.0387355
HMDB07276	14.7373	0.0736185
HMDB07275	14.7373	0.0736185
HMDB07263	1.51121	0.0380075
HMDB07258	12.6591	0.0387355
HMDB07257	12.6591	0.0387355
HMDB07248	14.7373	0.0736185
HMDB07245	7.0569	0.00746857
HMDB07243	2.03595	0.112819
HMDB07236	1.51121	0.0380075
HMDB07235	1.51121	0.0380075
HMDB07230	12.6591	0.0387355
HMDB07221	14.7373	0.0736185
HMDB07220	14.7373	0.0736185
HMDB07218	7.0569	0.00746857
HMDB07217	7.0569	0.00746857
HMDB07215	2.03595	0.112819
HMDB07207	1.51121	0.0380075
HMDB07206	1.51121	0.0380075
HMDB07201	12.6591	0.0387355
HMDB07192	14.7373	0.0736185
HMDB07191	14.7373	0.0736185
HMDB07189	7.0569	0.00746857
HMDB07188	7.0569	0.00746857
HMDB07186	2.03595	0.112819
HMDB07179	1.51121	0.0380075
HMDB07164	14.7373	0.0736185
HMDB07161	7.0569	0.00746857
HMDB07149	12.6591	0.0387355
HMDB07148	12.6591	0.0387355
HMDB07140	14.7373	0.0736185
HMDB07139	14.7373	0.0736185
HMDB07137	7.0569	0.00746857
HMDB07131	2.03595	0.112819
HMDB07130	2.03595	0.112819
HMDB07121	12.6591	0.0387355
HMDB07113	14.7373	0.0736185
HMDB07112	14.7373	0.0736185
HMDB07109	7.0569	0.00746857
HMDB07103	2.03595	0.112819
HMDB07058	7.0569	0.00746857
HMDB07050	2.03595	0.112819
HMDB07031	14.7373	0.0736185
HMDB07030	7.0569	0.00746857
HMDB07022	2.03595	0.112819
HMDB07004	0.896739	0.469064
HMDB06831	0.910324	0.268974
HMDB06758	1000	0.0167179
HMDB06756	3.64699	0.0097968
HMDB06478	1.04209	0.532127
HMDB06236	1.90571	0.0117232
HMDB06070	0.977996	0.540043
HMDB06050	1.78433	0.0317051
HMDB06044	0.0355161	4.89328e-07
HMDB05897	4.98759	0.00381617
HMDB05785	0.0355161	4.89328e-07
HMDB05189	3.18842	0.0769361
HMDB04992	0.0355161	4.89328e-07
HMDB04866	4.33182	0.0207393
HMDB04815	1.38442	0.0373392
HMDB04666	1.32808	0.221772
HMDB04631	1000	0.0167179
HMDB04610	0.968479	0.51828
HMDB04284	1.90571	0.0117232
HMDB04239	0.968479	0.51828
HMDB04195	4.98759	0.00381617
HMDB04186	1.78433	0.0317051
HMDB04072	1.90571	0.0117232
HMDB04062	1.43912	0.0163704
HMDB04030	3.64699	0.0097968
HMDB04029	1000	0.0167179
HMDB03831	1.78433	0.0317051
HMDB03791	1.38442	0.0373392
HMDB03447	0.910324	0.268974
HMDB03312	4.98759	0.00381617
HMDB03119	1.46559	0.00811788
HMDB02815	0.813965	0.189495
HMDB02780	4.98759	0.00381617
HMDB02689	0.968479	0.51828
HMDB02685	0.968479	0.51828
HMDB02670	4.98759	0.00381617
HMDB02641	1.16507	0.412163
HMDB02639	29.3137	0.00291585
HMDB02585	0.0105681	3.0493e-06
HMDB02536	0.0105681	3.0493e-06
HMDB02488	0.0105681	3.0493e-06
HMDB02466	1.43912	0.0163704
HMDB02451	0.0105681	3.0493e-06
HMDB02390	1.38442	0.0373392
HMDB02184	1.78433	0.0317051
HMDB02158	7.91263	0.0129472
HMDB02055	1.46559	0.00811788
HMDB02048	1.46559	0.00811788
HMDB02035	1.16507	0.412163
HMDB02007	0.0752926	0.0024407
HMDB01988	1.46559	0.00811788
HMDB01895	1.43912	0.0163704
HMDB01871	4.98759	0.00381617
HMDB01870	0.0570592	6.29753e-08
HMDB01858	1.46559	0.00811788
HMDB01713	1.16507	0.412163
HMDB01565	0.910324	0.268974
HMDB01547	3.64699	0.0097968
HMDB01504	1.10818	0.498716
HMDB01490	0.910324	0.268974
HMDB01424	1.78433	0.0317051
HMDB01261	7.91263	0.0129472
HMDB01250	1.13606	0.432989
HMDB01119	1.78433	0.0317051
HMDB01101	1.38442	0.0373392
HMDB01010	1000	0.0167179
HMDB01007	0.0355161	4.89328e-07
HMDB00982	0.871385	0.382726
HMDB00951	16.3589	0.0143274
HMDB00946	0.0105681	3.0493e-06
HMDB00932	196.473	0.00160687
HMDB00922	196.473	0.00160687
HMDB00918	3.18842	0.0769361
HMDB00917	0.0574517	0.000425412
HMDB00896	16.3589	0.0143274
HMDB00889	196.473	0.00160687
HMDB00874	16.3589	0.0143274
HMDB00865	0.0574517	0.000425412
HMDB00811	0.0105681	3.0493e-06
HMDB00763	2.40222	0.0327807
HMDB00760	0.0574517	0.000425412
HMDB00734	2.21619	0.00905045
HMDB00733	0.0105681	3.0493e-06
HMDB00703	1.38442	0.0373392
HMDB00686	0.0105681	3.0493e-06
HMDB00669	1.38442	0.0373392
HMDB00664	0.0105681	3.0493e-06
HMDB00626	0.0105681	3.0493e-06
HMDB00619	0.0574517	0.000425412
HMDB00564	3.74165	0.0774166
HMDB00541	1.89833	0.0160858
HMDB00527	0.0574517	0.000425412
HMDB00518	0.0105681	3.0493e-06
HMDB00514	0.0105681	3.0493e-06
HMDB00506	0.0574517	0.000425412
HMDB00505	0.0574517	0.000425412
HMDB00500	1.43912	0.0163704
HMDB00478	0.0105681	3.0493e-06
HMDB00440	1.38442	0.0373392
HMDB00438	0.0105681	3.0493e-06
HMDB00432	0.0574517	0.000425412
HMDB00427	0.0574517	0.000425412
HMDB00419	0.0574517	0.000425412
HMDB00415	0.0574517	0.000425412
HMDB00414	0.0574517	0.000425412
HMDB00411	0.0105681	3.0493e-06
HMDB00404	0.0574517	0.000425412
HMDB00395	0.0574517	0.000425412
HMDB00390	0.0574517	0.000425412
HMDB00384	0.0105681	3.0493e-06
HMDB00376	0.0574517	0.000425412
HMDB00371	0.0574517	0.000425412
HMDB00364	0.0574517	0.000425412
HMDB00361	0.0105681	3.0493e-06
HMDB00348	0.0105681	3.0493e-06
HMDB00330	0.0574517	0.000425412
HMDB00326	0.0574517	0.000425412
HMDB00320	0.0574517	0.000425412
HMDB00319	1000	0.0167179
HMDB00318	1.38442	0.0373392
HMDB00312	0.0574517	0.000425412
HMDB00251	260.244	7.50757e-05
HMDB00205	1.16507	0.412163
HMDB00159	0.0355161	4.89328e-07
HMDB00158	1.78433	0.0317051
HMDB00097	1.04209	0.532127
HMDB00086	0.871385	0.382726
HMDB00063	1000	0.0167179
HMDB00036	196.473	0.00160687
HMDB00020	1.38442	0.0373392
HMDB00015	3.64699	0.0097968
HMDB61170	0.001	0.00609907
HMDB61142	0.001	2.31445e-13
HMDB61114	1.01515	0.456469
HMDB61057	0.00271003	5.19434e-06
HMDB61054	0.00271003	5.19434e-06
HMDB61033	3.14008	0.0145141
HMDB61016	31.3488	5.25335e-05
HMDB60962	7.42127	4.67972e-05
HMDB60925	0.00246866	3.50268e-09
HMDB60924	0.00246866	3.50268e-09
HMDB60757	4.10402	0.000135858
HMDB60742	8.7013	6.88889e-06
HMDB60702	0.00279263	2.96188e-06
HMDB60701	0.00279263	2.96188e-06
HMDB60680	0.25946	0.00015473
HMDB60676	0.00279263	2.96188e-06
HMDB60650	1.52821	0.00159639
HMDB60610	0.562226	0.0299029
HMDB60576	0.914436	0.307611
HMDB60569	115.986	6.86582e-05
HMDB60482	0.38805	0.00603099
HMDB60408	0.00735122	1.59773e-06
HMDB60339	1.01515	0.456469
HMDB60316	1.38813	0.190116
HMDB60279	0.25946	0.00015473
HMDB60132	4.51907	0.0016125
HMDB60131	4.51907	0.0016125
HMDB60128	0.813596	0.188358
HMDB60127	0.813596	0.188358
HMDB60113	0.0959001	0.000956175
HMDB60102	0.647879	0.224238
HMDB60101	0.647879	0.224238
HMDB60089	1.01515	0.456469
HMDB60088	3.14008	0.0145141
HMDB60083	0.824184	0.334123
HMDB60082	0.98946	0.499464
HMDB60070	8.7013	6.88889e-06
HMDB60053	1.01515	0.456469
HMDB60052	0.810158	0.197546
HMDB60039	0.595534	0.000604131
HMDB60015	0.0323259	0.000922564
HMDB60000	0.280792	1.58372e-05
HMDB59994	0.00684932	2.20713e-09
HMDB59911	0.00684932	2.20713e-09
HMDB59885	0.810158	0.197546
HMDB59875	0.810158	0.197546
HMDB59871	0.763724	0.00684522
HMDB59870	0.555411	0.0184451
HMDB59846	0.25946	0.00015473
HMDB59838	0.810158	0.197546
HMDB59828	0.835545	0.0933849
HMDB59827	0.810158	0.197546
HMDB59803	0.00820703	2.26876e-05
HMDB59802	0.00820703	2.26876e-05
HMDB59761	0.810158	0.197546
HMDB59754	0.514373	0.0956358
HMDB59719	0.514373	0.0956358
HMDB59708	0.514373	0.0956358
HMDB59660	0.855912	0.252185
HMDB59643	6.18048	0.000494894
HMDB59633	0.38805	0.00603099
HMDB59631	0.00820703	2.26876e-05
HMDB59608	0.810158	0.197546
HMDB59586	1.79179	0.0092234
HMDB56150	0.670451	0.142975
HMDB56143	0.670451	0.142975
HMDB56004	0.670451	0.142975
HMDB55976	0.670451	0.142975
HMDB41990	0.11455	0.0153993
HMDB41928	0.647879	0.224238
HMDB41925	2.82871	0.00214419
HMDB41862	1.40869	0.186077
HMDB41789	0.280792	1.58372e-05
HMDB41732	0.001	2.31445e-13
HMDB41731	0.001	2.31445e-13
HMDB41655	3.21421	0.00399407
HMDB41651	3.21421	0.00399407
HMDB41646	0.280792	1.58372e-05
HMDB41631	0.810158	0.197546
HMDB41586	115.986	6.86582e-05
HMDB41572	1.60275	0.550968
HMDB41533	0.74312	0.246942
HMDB41527	4.51907	0.0016125
HMDB41494	0.0327279	0.000602148
HMDB41480	0.763724	0.00684522
HMDB41469	0.0327279	0.000602148
HMDB41454	0.0959001	0.000956175
HMDB41425	115.986	6.86582e-05
HMDB41422	0.98946	0.499464
HMDB41401	0.651204	0.403229
HMDB41393	1.31488	0.0907172
HMDB41390	1.31488	0.0907172
HMDB41360	0.626618	0.261398
HMDB41359	0.001	2.31445e-13
HMDB41302	0.841343	0.157978
HMDB41292	0.626618	0.261398
HMDB41192	0.00820703	2.26876e-05
HMDB41183	0.74312	0.246942
HMDB41152	3.14008	0.0145141
HMDB41139	0.651204	0.403229
HMDB41135	4.51907	0.0016125
HMDB41112	6.18048	0.000494894
HMDB41111	6.18048	0.000494894
HMDB41098	0.001	2.31445e-13
HMDB41082	0.835545	0.0933849
HMDB41058	1.01515	0.456469
HMDB41013	0.810158	0.197546
HMDB41011	0.810158	0.197546
HMDB41001	0.841343	0.157978
HMDB40999	4.51907	0.0016125
HMDB40994	0.00117546	3.60095e-08
HMDB40918	0.670451	0.142975
HMDB40905	115.986	6.86582e-05
HMDB40901	0.519535	0.0916854
HMDB40900	0.574442	0.0592785
HMDB40839	0.670451	0.142975
HMDB40766	0.810158	0.197546
HMDB40746	3.14008	0.0145141
HMDB40742	0.651204	0.403229
HMDB40725	0.0327279	0.000602148
HMDB40724	0.001	2.31445e-13
HMDB40702	3.14008	0.0145141
HMDB40692	1.99551	0.0506613
HMDB40642	0.329453	0.0731694
HMDB40620	0.001	2.31445e-13
HMDB40598	0.555411	0.0184451
HMDB40553	0.74312	0.246942
HMDB40397	0.0327279	0.000602148
HMDB40392	0.555411	0.0184451
HMDB40351	0.626618	0.261398
HMDB40323	0.001	2.31445e-13
HMDB40322	0.001	2.31445e-13
HMDB40314	3.21421	0.00399407
HMDB40227	0.0327279	0.000602148
HMDB40206	0.0327279	0.000602148
HMDB40196	0.514373	0.0956358
HMDB40180	4.06539	7.72178e-05
HMDB40105	8.7013	6.88889e-06
HMDB40104	8.7013	6.88889e-06
HMDB40103	8.7013	6.88889e-06
HMDB40102	8.7013	6.88889e-06
HMDB40075	8.7013	6.88889e-06
HMDB40074	8.7013	6.88889e-06
HMDB40073	8.7013	6.88889e-06
HMDB40072	8.7013	6.88889e-06
HMDB40071	8.7013	6.88889e-06
HMDB40064	8.7013	6.88889e-06
HMDB40063	8.7013	6.88889e-06
HMDB40035	8.7013	6.88889e-06
HMDB39962	0.784812	0.080361
HMDB39903	0.00279263	2.96188e-06
HMDB39902	0.001	2.31445e-13
HMDB39871	4.51907	0.0016125
HMDB39822	6.18048	0.000494894
HMDB39816	0.810158	0.197546
HMDB39775	0.001	2.31445e-13
HMDB39735	1.01515	0.456469
HMDB39716	1.01515	0.456469
HMDB39712	0.415791	0.331043
HMDB39702	2.72896	0.0024552
HMDB39692	6.18048	0.000494894
HMDB39687	2.72896	0.0024552
HMDB39614	3.14008	0.0145141
HMDB39598	0.11455	0.0153993
HMDB39596	0.11455	0.0153993
HMDB39592	0.00820703	2.26876e-05
HMDB39589	1.01515	0.456469
HMDB39585	726.822	3.30215e-05
HMDB39569	3.14008	0.0145141
HMDB39557	31.3488	5.25335e-05
HMDB39530	0.0959001	0.000956175
HMDB39522	0.0327279	0.000602148
HMDB39516	115.986	6.86582e-05
HMDB39498	6.18048	0.000494894
HMDB39486	0.647879	0.224238
HMDB39461	0.835545	0.0933849
HMDB39449	3.21421	0.00399407
HMDB39443	0.001	0
HMDB39324	0.990273	0.555884
HMDB39248	0.651204	0.403229
HMDB39212	0.74312	0.246942
HMDB39155	0.652395	0.0940284
HMDB39146	0.00820703	2.26876e-05
HMDB39142	0.00820703	2.26876e-05
HMDB39133	0.0959001	0.000956175
HMDB39071	0.651204	0.403229
HMDB39040	1.99551	0.0506613
HMDB39012	1.01515	0.456469
HMDB39008	0.810158	0.197546
HMDB38966	2.52445	0.000501758
HMDB38961	0.74312	0.246942
HMDB38958	0.98946	0.499464
HMDB38935	1.04979	0.484254
HMDB38910	0.00735122	1.59773e-06
HMDB38909	0.0959001	0.000956175
HMDB38908	0.841343	0.157978
HMDB38845	0.001	2.31445e-13
HMDB38805	0.001	2.31445e-13
HMDB38803	0.74312	0.246942
HMDB38802	0.74312	0.246942
HMDB38801	0.74312	0.246942
HMDB38800	0.74312	0.246942
HMDB38799	0.74312	0.246942
HMDB38784	0.651204	0.403229
HMDB38734	115.986	6.86582e-05
HMDB38733	115.986	6.86582e-05
HMDB38704	115.986	6.86582e-05
HMDB38702	2.82871	0.00214419
HMDB38694	0.647879	0.224238
HMDB38689	0.647879	0.224238
HMDB38688	0.647879	0.224238
HMDB38687	0.647879	0.224238
HMDB38684	3.14008	0.0145141
HMDB38657	0.001	0
HMDB38557	0.810158	0.197546
HMDB38552	0.626618	0.261398
HMDB38532	0.0327279	0.000602148
HMDB38531	0.0327279	0.000602148
HMDB38530	4.06539	7.72178e-05
HMDB38527	0.0327279	0.000602148
HMDB38521	1.01515	0.456469
HMDB38520	0.647879	0.224238
HMDB38505	0.001	2.60375e-13
HMDB38504	0.001	2.60375e-13
HMDB38476	115.986	6.86582e-05
HMDB38434	8.7013	6.88889e-06
HMDB38400	0.835545	0.0933849
HMDB38388	7.42127	4.67972e-05
HMDB38290	0.810158	0.197546
HMDB38280	0.0327279	0.000602148
HMDB38270	0.0327279	0.000602148
HMDB38251	0.810158	0.197546
HMDB38242	1.60275	0.550968
HMDB38172	0.647879	0.224238
HMDB38148	115.986	6.86582e-05
HMDB38117	0.00279263	2.96188e-06
HMDB38104	0.329453	0.0731694
HMDB38083	3.21421	0.00399407
HMDB38067	0.835545	0.0933849
HMDB38065	0.001	0.00954168
HMDB37824	2.72896	0.0024552
HMDB37781	0.74312	0.246942
HMDB37750	0.001	2.31445e-13
HMDB37740	0.700579	0.410208
HMDB37679	0.00820703	2.26876e-05
HMDB37647	0.98946	0.499464
HMDB37609	0.11455	0.0153993
HMDB37599	0.001	2.31445e-13
HMDB37598	0.001	2.31445e-13
HMDB37581	0.001	2.31445e-13
HMDB37544	0.38805	0.00603099
HMDB37523	1.01515	0.456469
HMDB37508	0.001	2.31445e-13
HMDB37505	0.001	2.31445e-13
HMDB37490	0.001	2.31445e-13
HMDB37486	0.001	2.31445e-13
HMDB37456	0.001	2.31445e-13
HMDB37396	0.763724	0.00684522
HMDB37380	0.001	2.60375e-13
HMDB37379	115.986	6.86582e-05
HMDB37372	0.555411	0.0184451
HMDB37326	1.60275	0.550968
HMDB37318	0.001	2.31445e-13
HMDB37317	0.001	2.31445e-13
HMDB37314	3.21421	0.00399407
HMDB37303	0.810158	0.197546
HMDB37302	0.810158	0.197546
HMDB37301	0.0327279	0.000602148
HMDB37294	0.841343	0.157978
HMDB37280	0.810158	0.197546
HMDB37252	0.001	2.31445e-13
HMDB37181	0.824184	0.334123
HMDB37180	1.28767	0.313013
HMDB37172	0.810158	0.197546
HMDB37170	0.835545	0.0933849
HMDB37150	0.835545	0.0933849
HMDB37070	115.986	6.86582e-05
HMDB37059	115.986	6.86582e-05
HMDB37025	0.810158	0.197546
HMDB37024	0.810158	0.197546
HMDB37017	0.810158	0.197546
HMDB37015	0.810158	0.197546
HMDB37010	0.810158	0.197546
HMDB37009	0.810158	0.197546
HMDB37008	0.810158	0.197546
HMDB37005	115.986	6.86582e-05
HMDB37001	0.835545	0.0933849
HMDB36930	1.01515	0.456469
HMDB36889	3.14008	0.0145141
HMDB36853	0.415791	0.331043
HMDB36852	0.415791	0.331043
HMDB36845	0.415791	0.331043
HMDB36839	1.01515	0.456469
HMDB36835	0.595534	0.000604131
HMDB36830	2.72896	0.0024552
HMDB36829	2.72896	0.0024552
HMDB36826	0.647879	0.224238
HMDB36816	0.841343	0.157978
HMDB36815	0.415791	0.331043
HMDB36814	0.841343	0.157978
HMDB36811	0.647879	0.224238
HMDB36810	0.647879	0.224238
HMDB36806	1.01515	0.456469
HMDB36805	0.647879	0.224238
HMDB36804	1.60275	0.550968
HMDB36803	1.60275	0.550968
HMDB36802	0.810158	0.197546
HMDB36801	0.329453	0.0731694
HMDB36776	1.01515	0.456469
HMDB36775	0.647879	0.224238
HMDB36761	2.52445	0.000501758
HMDB36754	2.72896	0.0024552
HMDB36752	1.01515	0.456469
HMDB36751	0.415791	0.331043
HMDB36748	3.14008	0.0145141
HMDB36740	0.00735122	1.59773e-06
HMDB36726	2.52445	0.000501758
HMDB36724	1.01515	0.456469
HMDB36722	0.841343	0.157978
HMDB36721	2.72896	0.0024552
HMDB36719	0.841343	0.157978
HMDB36713	1.01515	0.456469
HMDB36712	1.01515	0.456469
HMDB36711	2.82871	0.00214419
HMDB36710	2.82871	0.00214419
HMDB36709	0.647879	0.224238
HMDB36706	1.01515	0.456469
HMDB36705	0.647879	0.224238
HMDB36703	0.647879	0.224238
HMDB36702	2.72896	0.0024552
HMDB36700	2.52445	0.000501758
HMDB36698	1.01515	0.456469
HMDB36697	2.82871	0.00214419
HMDB36634	0.001	2.31445e-13
HMDB36633	0.001	2.31445e-13
HMDB36623	2.52445	0.000501758
HMDB36599	0.0327279	0.000602148
HMDB36598	0.810158	0.197546
HMDB36564	2.82871	0.00214419
HMDB36547	0.670451	0.142975
HMDB36540	0.74312	0.246942
HMDB36479	1000	0.00155945
HMDB36463	0.651204	0.403229
HMDB36433	0.74312	0.246942
HMDB36382	1.52821	0.00159639
HMDB36347	0.00820703	2.26876e-05
HMDB36309	115.986	6.86582e-05
HMDB36302	0.329453	0.0731694
HMDB36262	0.647879	0.224238
HMDB36249	0.813596	0.188358
HMDB36210	0.824184	0.334123
HMDB36190	0.415791	0.331043
HMDB36152	115.986	6.86582e-05
HMDB36151	115.986	6.86582e-05
HMDB36146	2.52445	0.000501758
HMDB36129	0.810158	0.197546
HMDB36128	0.810158	0.197546
HMDB36127	0.810158	0.197546
HMDB36115	0.810158	0.197546
HMDB36114	0.810158	0.197546
HMDB36113	0.810158	0.197546
HMDB36088	0.810158	0.197546
HMDB36087	0.810158	0.197546
HMDB36085	0.810158	0.197546
HMDB36083	0.810158	0.197546
HMDB36082	0.810158	0.197546
HMDB36080	0.810158	0.197546
HMDB36079	0.810158	0.197546
HMDB36050	0.00820703	2.26876e-05
HMDB36048	0.0327279	0.000602148
HMDB36044	0.810158	0.197546
HMDB36039	115.986	6.86582e-05
HMDB36038	115.986	6.86582e-05
HMDB36018	6.18048	0.000494894
HMDB36012	4.51907	0.0016125
HMDB35995	0.001	0
HMDB35989	0.841343	0.157978
HMDB35985	115.986	6.86582e-05
HMDB35927	0.835545	0.0933849
HMDB35926	0.835545	0.0933849
HMDB35916	0.835545	0.0933849
HMDB35908	0.11455	0.0153993
HMDB35877	0.98946	0.499464
HMDB35813	3.14008	0.0145141
HMDB35768	0.824184	0.334123
HMDB35744	0.810158	0.197546
HMDB35743	0.810158	0.197546
HMDB35741	0.810158	0.197546
HMDB35740	115.986	6.86582e-05
HMDB35738	0.810158	0.197546
HMDB35737	0.810158	0.197546
HMDB35706	0.810158	0.197546
HMDB35692	0.647879	0.224238
HMDB35678	0.0327279	0.000602148
HMDB35677	0.00735122	1.59773e-06
HMDB35676	0.00735122	1.59773e-06
HMDB35656	0.810158	0.197546
HMDB35647	115.986	6.86582e-05
HMDB35644	115.986	6.86582e-05
HMDB35637	2.52445	0.000501758
HMDB35622	0.810158	0.197546
HMDB35604	0.810158	0.197546
HMDB35602	3.14008	0.0145141
HMDB35601	0.841343	0.157978
HMDB35600	0.810158	0.197546
HMDB35599	0.11455	0.0153993
HMDB35586	6.18048	0.000494894
HMDB35585	4.51907	0.0016125
HMDB35582	0.0959001	0.000956175
HMDB35581	0.0959001	0.000956175
HMDB35477	0.329453	0.0731694
HMDB35440	0.651204	0.403229
HMDB35403	0.651204	0.403229
HMDB35394	0.415791	0.331043
HMDB35366	22.7079	0.000433792
HMDB35326	6.18048	0.000494894
HMDB35324	0.74312	0.246942
HMDB35311	1.01515	0.456469
HMDB35310	115.986	6.86582e-05
HMDB35302	34.3285	0.0034213
HMDB35299	34.3285	0.0034213
HMDB35288	0.00418337	3.62634e-07
HMDB35283	0.329453	0.0731694
HMDB35280	0.810158	0.197546
HMDB35277	0.810158	0.197546
HMDB35254	0.00820703	2.26876e-05
HMDB35241	0.810158	0.197546
HMDB35231	0.824184	0.334123
HMDB35221	0.001	2.60375e-13
HMDB35220	0.651204	0.403229
HMDB35219	0.001	2.31445e-13
HMDB35214	3.21421	0.00399407
HMDB35210	115.986	6.86582e-05
HMDB35203	0.810158	0.197546
HMDB35200	3.14008	0.0145141
HMDB35185	0.841343	0.157978
HMDB35158	0.810158	0.197546
HMDB35157	0.0327279	0.000602148
HMDB35144	0.001	2.60375e-13
HMDB35142	0.001	0
HMDB35125	0.810158	0.197546
HMDB35120	0.810158	0.197546
HMDB35116	1.01515	0.456469
HMDB35100	0.810158	0.197546
HMDB35092	0.810158	0.197546
HMDB35085	1.60275	0.550968
HMDB35078	0.810158	0.197546
HMDB35077	0.810158	0.197546
HMDB35070	0.001	2.31445e-13
HMDB35054	0.810158	0.197546
HMDB35034	0.74312	0.246942
HMDB35024	0.0959001	0.000956175
HMDB35019	0.00820703	2.26876e-05
HMDB34985	0.810158	0.197546
HMDB34975	0.810158	0.197546
HMDB34974	0.810158	0.197546
HMDB34973	0.810158	0.197546
HMDB34958	0.595534	0.000604131
HMDB34957	0.595534	0.000604131
HMDB34944	0.841343	0.157978
HMDB34916	0.810158	0.197546
HMDB34903	0.0327279	0.000602148
HMDB34845	0.835545	0.0933849
HMDB34819	0.670451	0.142975
HMDB34764	0.835545	0.0933849
HMDB34761	0.835545	0.0933849
HMDB34758	0.835545	0.0933849
HMDB34740	0.670451	0.142975
HMDB34739	0.670451	0.142975
HMDB34715	0.810158	0.197546
HMDB34712	3.14008	0.0145141
HMDB34696	115.986	6.86582e-05
HMDB34683	6.18048	0.000494894
HMDB34656	0.74312	0.246942
HMDB34648	0.74312	0.246942
HMDB34644	6.18048	0.000494894
HMDB34643	0.74312	0.246942
HMDB34628	0.670451	0.142975
HMDB34622	0.670451	0.142975
HMDB34617	0.11455	0.0153993
HMDB34573	0.001	2.31445e-13
HMDB34549	0.74312	0.246942
HMDB34528	6.18048	0.000494894
HMDB34507	0.74312	0.246942
HMDB34505	6.18048	0.000494894
HMDB34498	0.700579	0.410208
HMDB34441	4562.52	2.21194e-05
HMDB34422	6.18048	0.000494894
HMDB34421	0.001	2.60375e-13
HMDB34409	3.21421	0.00399407
HMDB34403	0.813596	0.188358
HMDB34395	0.280792	1.58372e-05
HMDB34331	0.001	0
HMDB34329	6.18048	0.000494894
HMDB34328	4.51907	0.0016125
HMDB34301	1.52821	0.00159639
HMDB34297	0.38805	0.00603099
HMDB34293	0.813596	0.188358
HMDB34278	0.001	2.31445e-13
HMDB34227	0.74312	0.246942
HMDB34218	0.001	2.31445e-13
HMDB34200	34.3285	0.0034213
HMDB34192	0.001	2.60375e-13
HMDB34181	0.38805	0.00603099
HMDB34153	0.824184	0.334123
HMDB34133	0.00820703	2.26876e-05
HMDB34131	0.555411	0.0184451
HMDB34079	0.001	0
HMDB34074	0.38805	0.00603099
HMDB34064	0.0439961	0.00408863
HMDB34004	3.21421	0.00399407
HMDB33966	1.31488	0.0907172
HMDB33950	0.651204	0.403229
HMDB33923	1.52821	0.00159639
HMDB33903	0.25946	0.00015473
HMDB33899	115.986	6.86582e-05
HMDB33897	0.841343	0.157978
HMDB33880	0.651204	0.403229
HMDB33879	0.651204	0.403229
HMDB33860	3.21421	0.00399407
HMDB33845	1.40869	0.186077
HMDB33794	0.835545	0.0933849
HMDB33791	0.98946	0.499464
HMDB33790	3.21421	0.00399407
HMDB33789	0.651204	0.403229
HMDB33771	0.00820703	2.26876e-05
HMDB33743	8.07492	0.000186903
HMDB33717	1.40869	0.186077
HMDB33660	115.986	6.86582e-05
HMDB33601	1.60275	0.550968
HMDB33567	0.824184	0.334123
HMDB33554	0.835545	0.0933849
HMDB33546	0.415791	0.331043
HMDB33537	0.651204	0.403229
HMDB33534	0.651204	0.403229
HMDB33463	8.7013	6.88889e-06
HMDB33462	8.7013	6.88889e-06
HMDB33428	1.28767	0.313013
HMDB33423	0.670451	0.142975
HMDB33421	0.001	0
HMDB33399	0.00418337	3.62634e-07
HMDB33270	0.001	2.31445e-13
HMDB33256	0.74312	0.246942
HMDB33237	0.582192	0.385565
HMDB33234	34.3285	0.0034213
HMDB33229	115.986	6.86582e-05
HMDB33166	0.824184	0.334123
HMDB33016	0.00820703	2.26876e-05
HMDB33015	0.00820703	2.26876e-05
HMDB32953	0.00820703	2.26876e-05
HMDB32925	4.51907	0.0016125
HMDB32901	0.0327279	0.000602148
HMDB32875	4.51907	0.0016125
HMDB32785	0.001	2.31445e-13
HMDB32783	0.813596	0.188358
HMDB32773	3.14008	0.0145141
HMDB32770	3.14008	0.0145141
HMDB32707	3.21421	0.00399407
HMDB32669	0.001	0
HMDB32638	0.98946	0.499464
HMDB32609	0.25946	0.00015473
HMDB32588	0.670451	0.142975
HMDB32553	1.01515	0.456469
HMDB32540	0.415791	0.331043
HMDB32538	1.52821	0.00159639
HMDB32536	0.810158	0.197546
HMDB32535	0.835545	0.0933849
HMDB32450	0.824184	0.334123
HMDB32438	3.21421	0.00399407
HMDB32402	0.824184	0.334123
HMDB32331	0.0327279	0.000602148
HMDB32324	0.824184	0.334123
HMDB32257	0.0959001	0.000956175
HMDB32249	0.824184	0.334123
HMDB32242	0.810158	0.197546
HMDB32221	6.70524	0.000494894
HMDB32193	0.0327279	0.000602148
HMDB32182	0.98946	0.499464
HMDB32123	4.51907	0.0016125
HMDB32120	0.810158	0.197546
HMDB32113	0.670451	0.142975
HMDB32107	4.51907	0.0016125
HMDB32106	0.001	2.60375e-13
HMDB32065	0.824184	0.334123
HMDB32060	0.841343	0.157978
HMDB32051	0.0327279	0.000602148
HMDB32049	0.00820703	2.26876e-05
HMDB32004	6.18048	0.000494894
HMDB31969	8.07492	0.000186903
HMDB31956	0.626618	0.261398
HMDB31954	0.626618	0.261398
HMDB31932	31.3488	5.25335e-05
HMDB31911	3.21421	0.00399407
HMDB31902	115.986	6.86582e-05
HMDB31885	8.02424	0.00030782
HMDB31866	0.841343	0.157978
HMDB31863	8.07492	0.000186903
HMDB31854	0.810158	0.197546
HMDB31834	0.835545	0.0933849
HMDB31793	0.280792	1.58372e-05
HMDB31728	0.415791	0.331043
HMDB31715	3.21421	0.00399407
HMDB31711	0.98946	0.499464
HMDB31692	0.0327279	0.000602148
HMDB31641	1.52821	0.00159639
HMDB31625	0.841343	0.157978
HMDB31624	0.841343	0.157978
HMDB31565	0.415791	0.331043
HMDB31510	0.514373	0.0956358
HMDB31465	0.841343	0.157978
HMDB31464	1.01515	0.456469
HMDB31454	0.841343	0.157978
HMDB31391	0.670451	0.142975
HMDB31375	2.52445	0.000501758
HMDB31374	2.52445	0.000501758
HMDB31359	0.415791	0.331043
HMDB31331	0.990273	0.555884
HMDB31311	0.841343	0.157978
HMDB31300	0.824184	0.334123
HMDB31299	0.824184	0.334123
HMDB31298	0.824184	0.334123
HMDB31296	0.824184	0.334123
HMDB31295	0.824184	0.334123
HMDB31294	0.824184	0.334123
HMDB31269	0.835545	0.0933849
HMDB31262	0.835545	0.0933849
HMDB31228	0.670451	0.142975
HMDB31204	0.990273	0.555884
HMDB31149	0.562226	0.0299029
HMDB31145	0.98946	0.499464
HMDB31136	0.670451	0.142975
HMDB31127	0.38805	0.00603099
HMDB31126	0.415791	0.331043
HMDB31097	0.835545	0.0933849
HMDB31092	0.55012	0.21467
HMDB31083	0.555411	0.0184451
HMDB31082	0.555411	0.0184451
HMDB31068	0.824184	0.334123
HMDB31067	0.555411	0.0184451
HMDB31058	0.595534	0.000604131
HMDB31057	0.98946	0.499464
HMDB31053	0.98946	0.499464
HMDB31052	0.547613	0.169706
HMDB31051	0.835545	0.0933849
HMDB31040	0.547613	0.169706
HMDB31039	0.547613	0.169706
HMDB31030	0.0327279	0.000602148
HMDB31008	0.38805	0.00603099
HMDB30983	0.00735122	1.59773e-06
HMDB30981	0.38805	0.00603099
HMDB30980	0.38805	0.00603099
HMDB30979	0.38805	0.00603099
HMDB30964	0.700579	0.410208
HMDB30963	0.700579	0.410208
HMDB30962	0.700579	0.410208
HMDB30958	0.835545	0.0933849
HMDB30957	0.835545	0.0933849
HMDB30948	0.00820703	2.26876e-05
HMDB30945	0.0327279	0.000602148
HMDB30893	0.810158	0.197546
HMDB30892	0.810158	0.197546
HMDB30867	0.0327279	0.000602148
HMDB30854	0.00820703	2.26876e-05
HMDB30853	0.00820703	2.26876e-05
HMDB30847	3.21421	0.00399407
HMDB30829	3.21421	0.00399407
HMDB30798	0.651204	0.403229
HMDB30788	0.00820703	2.26876e-05
HMDB30701	0.626618	0.261398
HMDB30690	0.00820703	2.26876e-05
HMDB30666	0.651204	0.403229
HMDB30650	0.651204	0.403229
HMDB30649	0.651204	0.403229
HMDB30599	0.651204	0.403229
HMDB30578	0.00820703	2.26876e-05
HMDB30554	0.001	2.60375e-13
HMDB30539	0.001	2.31445e-13
HMDB30482	0.513536	0.0851137
HMDB30446	0.841343	0.157978
HMDB30445	0.670451	0.142975
HMDB30440	0.670451	0.142975
HMDB30430	0.835545	0.0933849
HMDB30333	0.651204	0.403229
HMDB30252	0.415791	0.331043
HMDB30165	3.14008	0.0145141
HMDB30164	0.651204	0.403229
HMDB30161	0.001	2.31445e-13
HMDB30160	0.001	2.31445e-13
HMDB30140	0.001	1.80738e-09
HMDB30137	115.986	6.86582e-05
HMDB30136	2.52445	0.000501758
HMDB30110	0.00820703	2.26876e-05
HMDB30105	3.14008	0.0145141
HMDB30104	115.986	6.86582e-05
HMDB30103	2.52445	0.000501758
HMDB30101	1.01515	0.456469
HMDB30066	0.813596	0.188358
HMDB30054	0.001	0
HMDB30053	0.841343	0.157978
HMDB30046	6.70524	0.000494894
HMDB30045	3.14008	0.0145141
HMDB30041	0.001	1.80738e-09
HMDB30030	0.824184	0.334123
HMDB30008	0.001	2.60375e-13
HMDB30002	0.415791	0.331043
HMDB29998	22.6438	0.000139969
HMDB29978	22.6438	0.000139969
HMDB29963	0.670451	0.142975
HMDB29962	0.670451	0.142975
HMDB29876	8.7013	6.88889e-06
HMDB29800	0.835545	0.0933849
HMDB29797	0.595534	0.000604131
HMDB29796	22.6438	0.000139969
HMDB29703	0.25946	0.00015473
HMDB29683	0.329453	0.0731694
HMDB29653	0.841343	0.157978
HMDB29583	0.329453	0.0731694
HMDB29574	0.824184	0.334123
HMDB29521	3.21421	0.00399407
HMDB29520	0.001	2.31445e-13
HMDB29509	0.626618	0.261398
HMDB29450	28.0622	4.72734e-05
HMDB29388	1.60275	0.550968
HMDB29372	3.21421	0.00399407
HMDB29315	6.70524	0.000494894
HMDB29302	0.00820703	2.26876e-05
HMDB29168	1.52821	0.00159639
HMDB29134	8.7013	6.88889e-06
HMDB29129	1.28767	0.313013
HMDB29114	4.10402	0.000135858
HMDB29077	3.14008	0.0145141
HMDB29051	4.10402	0.000135858
HMDB29036	3.80273	0.00915431
HMDB29008	8.7013	6.88889e-06
HMDB28998	8.02424	0.00030782
HMDB28995	4.10402	0.000135858
HMDB28914	8.02424	0.00030782
HMDB28898	1.28767	0.313013
HMDB28848	4.10402	0.000135858
HMDB28784	3.80273	0.00915431
HMDB28720	3.14008	0.0145141
HMDB15678	0.00279263	2.96188e-06
HMDB15655	0.647879	0.224238
HMDB15613	0.626618	0.261398
HMDB15597	0.00271003	5.19434e-06
HMDB15583	0.914436	0.307611
HMDB15568	8.7013	6.88889e-06
HMDB15504	4.51907	0.0016125
HMDB15480	0.241339	0.06302
HMDB15474	8.7013	6.88889e-06
HMDB15443	8.7013	6.88889e-06
HMDB15376	1.15971	0.194885
HMDB15129	1.15971	0.194885
HMDB15076	6.70524	0.000494894
HMDB15031	3.14008	0.0145141
HMDB14998	3.14008	0.0145141
HMDB14996	2.72896	0.0024552
HMDB14972	0.8236	0.303178
HMDB14940	0.11455	0.0153993
HMDB14713	0.00820703	2.26876e-05
HMDB14697	0.651204	0.403229
HMDB14648	0.547613	0.169706
HMDB14507	0.562226	0.0299029
HMDB14465	24.0355	0.000246041
HMDB14425	0.55012	0.21467
HMDB14021	0.914436	0.307611
HMDB13962	7.42127	4.67972e-05
HMDB13825	0.841343	0.157978
HMDB13773	1.52821	0.00159639
HMDB13701	1.31488	0.0907172
HMDB13651	3.70862	0.0677958
HMDB13633	1.01515	0.456469
HMDB13279	0.813596	0.188358
HMDB13267	0.001	0
HMDB13243	8.02424	0.00030782
HMDB13192	1.60275	0.550968
HMDB13163	0.00820703	2.26876e-05
HMDB13158	1.60275	0.550968
HMDB13157	1.01515	0.456469
HMDB12992	0.25946	0.00015473
HMDB12958	0.001	2.60375e-13
HMDB12948	4.10402	0.000135858
HMDB12874	2.82871	0.00214419
HMDB12866	0.0959001	0.000956175
HMDB12851	2.52445	0.000501758
HMDB12789	3.14008	0.0145141
HMDB12788	2.82871	0.00214419
HMDB12654	1.01515	0.456469
HMDB12613	3.14008	0.0145141
HMDB12611	1.01515	0.456469
HMDB12598	0.647879	0.224238
HMDB12567	0.647879	0.224238
HMDB12557	4.51907	0.0016125
HMDB12534	1.01515	0.456469
HMDB12533	1.01515	0.456469
HMDB12530	3.70862	0.0677958
HMDB12516	0.001	1.80738e-09
HMDB12508	0.647879	0.224238
HMDB12458	0.813596	0.188358
HMDB12329	2.82871	0.00214419
HMDB12328	0.98946	0.499464
HMDB12219	0.25946	0.00015473
HMDB12172	6.18048	0.000494894
HMDB12170	6.18048	0.000494894
HMDB12169	6.18048	0.000494894
HMDB12168	6.18048	0.000494894
HMDB12113	6.18048	0.000494894
HMDB11915	0.263269	0.00223168
[truncated: 278 more rows]

## Sheet: GFP vs CVP
Compound ID	FC	FDR
HMDB61170	0.001	3.55403e-05
HMDB61142	0.001	1.66442e-08
HMDB61114	0.832787	0.418752
HMDB61057	0.001	1.20529e-06
HMDB61054	0.001	1.20529e-06
HMDB61033	1.72745	0.0855813
HMDB61016	79.987	0.000531079
HMDB60962	17.0974	6.9515e-06
HMDB60925	1.09463e-05	3.7562e-10
HMDB60924	1.09463e-05	3.7562e-10
HMDB60757	4.86152	0.000341664
HMDB60742	11.3833	2.08267e-05
HMDB60702	0.001	1.09004e-07
HMDB60701	0.001	1.09004e-07
HMDB60680	0.250007	0.000744903
HMDB60676	0.001	1.09004e-07
HMDB60650	0.798766	0.119762
HMDB60610	0.388179	0.0291751
HMDB60576	0.420461	0.00358915
HMDB60569	1.46034	0.133314
HMDB60482	0.211437	0.00337699
HMDB60408	0.00329195	4.83535e-06
HMDB60390	0.194563	2.80248e-05
HMDB60339	0.832787	0.418752
HMDB60316	2.90401	0.061914
HMDB60280	0.569805	0.0720995
HMDB60279	0.250007	0.000744903
HMDB60132	71.749	0.000291448
HMDB60131	71.749	0.000291448
HMDB60128	0.454343	0.0420138
HMDB60127	0.454343	0.0420138
HMDB60113	0.001	2.48368e-05
HMDB60102	0.478163	0.0139113
HMDB60101	0.478163	0.0139113
HMDB60089	0.832787	0.418752
HMDB60088	1.72745	0.0855813
HMDB60083	0.529574	0.0213431
HMDB60082	0.703101	0.0332891
HMDB60070	11.3833	2.08267e-05
HMDB60053	0.832787	0.418752
HMDB60052	0.56358	0.0625176
HMDB60039	0.0800076	0.00192842
HMDB60015	0.00545958	6.8278e-08
HMDB60000	0.124802	2.56995e-06
HMDB59994	0.00427566	6.12334e-08
HMDB59965	0.508656	0.0100321
HMDB59934	0.686104	0.001967
HMDB59911	0.00427566	6.12334e-08
HMDB59885	0.56358	0.0625176
HMDB59880	0.448932	0.00197427
HMDB59875	0.56358	0.0625176
HMDB59871	0.523387	0.00247488
HMDB59870	0.512414	0.0120546
HMDB59862	0.448932	0.00197427
HMDB59846	0.250007	0.000744903
HMDB59838	0.56358	0.0625176
HMDB59828	0.757546	0.153934
HMDB59827	0.56358	0.0625176
HMDB59803	0.00208789	1.78778e-06
HMDB59802	0.00208789	1.78778e-06
HMDB59761	0.56358	0.0625176
HMDB59756	0.194563	2.80248e-05
HMDB59754	0.001	6.28499e-09
HMDB59720	0.569805	0.0720995
HMDB59719	0.001	6.28499e-09
HMDB59708	0.001	6.28499e-09
HMDB59660	0.725589	0.1309
HMDB59643	36.7323	0.000436829
HMDB59633	0.211437	0.00337699
HMDB59631	0.00208789	1.78778e-06
HMDB59608	0.56358	0.0625176
HMDB59586	1.5802	0.0379395
HMDB56150	0.634629	0.478803
HMDB56143	0.634629	0.478803
HMDB56004	0.634629	0.478803
HMDB55976	0.634629	0.478803
HMDB41990	0.0400908	0.000140336
HMDB41928	0.478163	0.0139113
HMDB41925	3.36917	0.00192773
HMDB41862	1.25135	0.259038
HMDB41789	0.124802	2.56995e-06
HMDB41732	0.001	1.66442e-08
HMDB41731	0.001	1.66442e-08
HMDB41704	1.07895	0.396307
HMDB41698	1.07895	0.396307
HMDB41656	1.07895	0.396307
HMDB41655	0.991426	0.498587
HMDB41651	0.991426	0.498587
HMDB41646	0.124802	2.56995e-06
HMDB41631	0.56358	0.0625176
HMDB41586	1.46034	0.133314
HMDB41572	0.00402652	0.000103702
HMDB41533	2.92815	0.192666
HMDB41527	71.749	0.000291448
HMDB41494	0.001	3.14842e-05
HMDB41480	0.523387	0.00247488
HMDB41469	0.001	3.14842e-05
HMDB41454	0.001	2.48368e-05
HMDB41430	0.525337	0.00226943
HMDB41425	1.46034	0.133314
HMDB41422	0.703101	0.0332891
HMDB41401	0.281359	0.00928467
HMDB41393	1.34985	0.0150182
HMDB41390	1.34985	0.0150182
HMDB41360	0.318928	0.00854715
HMDB41359	0.001	1.66442e-08
HMDB41335	0.211437	0.00337699
HMDB41302	0.840523	0.240498
HMDB41292	0.318928	0.00854715
HMDB41283	0.194563	2.80248e-05
HMDB41192	0.00208789	1.78778e-06
HMDB41183	2.92815	0.192666
HMDB41152	1.72745	0.0855813
HMDB41139	0.281359	0.00928467
HMDB41135	71.749	0.000291448
HMDB41112	36.7323	0.000436829
HMDB41111	36.7323	0.000436829
HMDB41098	0.001	1.66442e-08
HMDB41085	1.93189	0.143912
HMDB41082	0.757546	0.153934
HMDB41058	0.832787	0.418752
HMDB41013	0.56358	0.0625176
HMDB41011	0.56358	0.0625176
HMDB41001	0.840523	0.240498
HMDB40999	71.749	0.000291448
HMDB40994	0.001	2.7211e-08
HMDB40918	0.634629	0.478803
HMDB40905	1.46034	0.133314
HMDB40901	0.00293958	2.66391e-08
HMDB40900	0.336441	0.016239
HMDB40839	0.634629	0.478803
HMDB40766	0.56358	0.0625176
HMDB40746	1.72745	0.0855813
HMDB40742	0.281359	0.00928467
HMDB40725	0.001	3.14842e-05
HMDB40724	0.001	1.66442e-08
HMDB40702	1.72745	0.0855813
HMDB40692	2.97529	0.0487532
HMDB40642	0.245536	0.00013191
HMDB40620	0.001	1.66442e-08
HMDB40598	0.512414	0.0120546
HMDB40553	2.92815	0.192666
HMDB40397	0.001	3.14842e-05
HMDB40392	0.512414	0.0120546
HMDB40351	0.318928	0.00854715
HMDB40323	0.001	1.66442e-08
HMDB40322	0.001	1.66442e-08
HMDB40314	0.991426	0.498587
HMDB40227	0.001	3.14842e-05
HMDB40206	0.001	3.14842e-05
HMDB40196	0.001	6.28499e-09
HMDB40180	19.7517	0.000949903
HMDB40105	11.3833	2.08267e-05
HMDB40104	11.3833	2.08267e-05
HMDB40103	11.3833	2.08267e-05
HMDB40102	11.3833	2.08267e-05
HMDB40075	11.3833	2.08267e-05
HMDB40074	11.3833	2.08267e-05
HMDB40073	11.3833	2.08267e-05
HMDB40072	11.3833	2.08267e-05
HMDB40071	11.3833	2.08267e-05
HMDB40064	11.3833	2.08267e-05
HMDB40063	11.3833	2.08267e-05
HMDB40035	11.3833	2.08267e-05
HMDB39962	0.180317	0.0042337
HMDB39903	0.001	1.09004e-07
HMDB39902	0.001	1.66442e-08
HMDB39871	71.749	0.000291448
HMDB39822	36.7323	0.000436829
HMDB39816	0.56358	0.0625176
HMDB39775	0.001	1.66442e-08
HMDB39735	0.832787	0.418752
HMDB39716	0.832787	0.418752
HMDB39712	0.134347	0.00424341
HMDB39702	3.06967	0.0055577
HMDB39692	36.7323	0.000436829
HMDB39687	3.06967	0.0055577
HMDB39614	1.72745	0.0855813
HMDB39598	0.0400908	0.000140336
HMDB39596	0.0400908	0.000140336
HMDB39592	0.00208789	1.78778e-06
HMDB39589	0.832787	0.418752
HMDB39585	4802.2	0.00278247
HMDB39569	1.72745	0.0855813
HMDB39557	79.987	0.000531079
HMDB39530	0.001	2.48368e-05
HMDB39522	0.001	3.14842e-05
HMDB39516	1.46034	0.133314
HMDB39498	36.7323	0.000436829
HMDB39486	0.478163	0.0139113
HMDB39461	0.757546	0.153934
HMDB39449	0.991426	0.498587
HMDB39443	0.001	6.28499e-09
HMDB39324	1.51254	0.150509
HMDB39248	0.281359	0.00928467
HMDB39212	2.92815	0.192666
HMDB39155	0.171154	0.0104461
HMDB39146	0.00208789	1.78778e-06
HMDB39142	0.00208789	1.78778e-06
HMDB39133	0.001	2.48368e-05
HMDB39071	0.281359	0.00928467
HMDB39040	2.97529	0.0487532
HMDB39012	0.832787	0.418752
HMDB39008	0.56358	0.0625176
HMDB38966	1.9724	0.0331496
HMDB38961	2.92815	0.192666
HMDB38958	0.703101	0.0332891
HMDB38935	1.11566	0.332399
HMDB38910	0.00329195	4.83535e-06
HMDB38909	0.001	2.48368e-05
HMDB38908	0.840523	0.240498
HMDB38845	0.001	1.66442e-08
HMDB38805	0.001	1.66442e-08
HMDB38803	2.92815	0.192666
HMDB38802	2.92815	0.192666
HMDB38801	2.92815	0.192666
HMDB38800	2.92815	0.192666
HMDB38799	2.92815	0.192666
HMDB38784	0.281359	0.00928467
HMDB38761	0.194563	2.80248e-05
HMDB38760	0.194563	2.80248e-05
HMDB38734	1.46034	0.133314
HMDB38733	1.46034	0.133314
HMDB38704	1.46034	0.133314
HMDB38702	3.36917	0.00192773
HMDB38694	0.478163	0.0139113
HMDB38689	0.478163	0.0139113
HMDB38688	0.478163	0.0139113
HMDB38687	0.478163	0.0139113
HMDB38684	1.72745	0.0855813
HMDB38657	0.001	6.28499e-09
HMDB38557	0.56358	0.0625176
HMDB38552	0.318928	0.00854715
HMDB38549	1.07895	0.396307
HMDB38532	0.001	3.14842e-05
HMDB38531	0.001	3.14842e-05
HMDB38530	19.7517	0.000949903
HMDB38527	0.001	3.14842e-05
HMDB38521	0.832787	0.418752
HMDB38520	0.478163	0.0139113
HMDB38505	0.001	3.76007e-06
HMDB38504	0.001	3.76007e-06
HMDB38476	1.46034	0.133314
HMDB38434	11.3833	2.08267e-05
HMDB38400	0.757546	0.153934
HMDB38388	17.0974	6.9515e-06
HMDB38290	0.56358	0.0625176
HMDB38280	0.001	3.14842e-05
HMDB38270	0.001	3.14842e-05
HMDB38251	0.56358	0.0625176
HMDB38242	0.00402652	0.000103702
HMDB38172	0.478163	0.0139113
HMDB38148	1.46034	0.133314
HMDB38117	0.001	1.09004e-07
HMDB38104	0.245536	0.00013191
HMDB38083	0.991426	0.498587
HMDB38067	0.757546	0.153934
HMDB38065	0.001	3.21633e-05
HMDB37824	3.06967	0.0055577
HMDB37781	2.92815	0.192666
HMDB37750	0.001	1.66442e-08
HMDB37740	0.315189	0.00652148
HMDB37679	0.00208789	1.78778e-06
HMDB37647	0.703101	0.0332891
HMDB37609	0.0400908	0.000140336
HMDB37599	0.001	1.66442e-08
HMDB37598	0.001	1.66442e-08
HMDB37581	0.001	1.66442e-08
HMDB37544	0.211437	0.00337699
HMDB37523	0.832787	0.418752
HMDB37508	0.001	1.66442e-08
HMDB37505	0.001	1.66442e-08
HMDB37490	0.001	1.66442e-08
HMDB37486	0.001	1.66442e-08
HMDB37456	0.001	1.66442e-08
HMDB37396	0.143407	0.000366153
HMDB37380	0.001	3.76007e-06
HMDB37379	1.46034	0.133314
HMDB37372	0.512414	0.0120546
HMDB37326	0.00402652	0.000103702
HMDB37318	0.001	1.66442e-08
HMDB37317	0.001	1.66442e-08
HMDB37314	0.991426	0.498587
HMDB37303	0.56358	0.0625176
HMDB37302	0.56358	0.0625176
HMDB37301	0.001	3.14842e-05
HMDB37294	0.840523	0.240498
HMDB37280	0.56358	0.0625176
HMDB37254	1.07895	0.396307
HMDB37252	0.001	1.66442e-08
HMDB37181	0.529574	0.0213431
HMDB37180	0.332704	0.0162559
HMDB37172	0.56358	0.0625176
HMDB37170	0.757546	0.153934
HMDB37150	0.757546	0.153934
HMDB37070	1.46034	0.133314
HMDB37059	1.46034	0.133314
HMDB37025	0.56358	0.0625176
HMDB37024	0.56358	0.0625176
HMDB37017	0.56358	0.0625176
HMDB37015	0.56358	0.0625176
HMDB37010	0.56358	0.0625176
HMDB37009	0.56358	0.0625176
HMDB37008	0.56358	0.0625176
HMDB37005	1.46034	0.133314
HMDB37001	0.757546	0.153934
HMDB36930	0.832787	0.418752
HMDB36907	0.194563	2.80248e-05
HMDB36889	1.72745	0.0855813
HMDB36853	0.134347	0.00424341
HMDB36852	0.134347	0.00424341
HMDB36845	0.134347	0.00424341
HMDB36839	0.832787	0.418752
HMDB36835	0.0800076	0.00192842
HMDB36830	3.06967	0.0055577
HMDB36829	3.06967	0.0055577
HMDB36826	0.478163	0.0139113
HMDB36816	0.840523	0.240498
HMDB36815	0.134347	0.00424341
HMDB36814	0.840523	0.240498
HMDB36811	0.478163	0.0139113
HMDB36810	0.478163	0.0139113
HMDB36806	0.832787	0.418752
HMDB36805	0.478163	0.0139113
HMDB36804	0.00402652	0.000103702
HMDB36803	0.00402652	0.000103702
HMDB36802	0.56358	0.0625176
HMDB36801	0.245536	0.00013191
HMDB36776	0.832787	0.418752
HMDB36775	0.478163	0.0139113
HMDB36761	1.9724	0.0331496
HMDB36754	3.06967	0.0055577
HMDB36752	0.832787	0.418752
HMDB36751	0.134347	0.00424341
HMDB36748	1.72745	0.0855813
HMDB36740	0.00329195	4.83535e-06
HMDB36726	1.9724	0.0331496
HMDB36724	0.832787	0.418752
HMDB36722	0.840523	0.240498
HMDB36721	3.06967	0.0055577
HMDB36719	0.840523	0.240498
HMDB36713	0.832787	0.418752
HMDB36712	0.832787	0.418752
HMDB36711	3.36917	0.00192773
HMDB36710	3.36917	0.00192773
HMDB36709	0.478163	0.0139113
HMDB36706	0.832787	0.418752
HMDB36705	0.478163	0.0139113
HMDB36703	0.478163	0.0139113
HMDB36702	3.06967	0.0055577
HMDB36700	1.9724	0.0331496
HMDB36698	0.832787	0.418752
HMDB36697	3.36917	0.00192773
HMDB36634	0.001	1.66442e-08
HMDB36633	0.001	1.66442e-08
HMDB36623	1.9724	0.0331496
HMDB36619	1.07895	0.396307
HMDB36599	0.001	3.14842e-05
HMDB36598	0.56358	0.0625176
HMDB36568	0.0200209	1.65528e-06
HMDB36564	3.36917	0.00192773
HMDB36547	0.634629	0.478803
HMDB36540	2.92815	0.192666
HMDB36479	3.31674	0.0496234
HMDB36463	0.281359	0.00928467
HMDB36433	2.92815	0.192666
HMDB36382	0.798766	0.119762
HMDB36356	0.0200209	1.65528e-06
HMDB36347	0.00208789	1.78778e-06
HMDB36309	1.46034	0.133314
HMDB36302	0.245536	0.00013191
HMDB36262	0.478163	0.0139113
HMDB36249	0.454343	0.0420138
HMDB36210	0.529574	0.0213431
HMDB36190	0.134347	0.00424341
HMDB36152	1.46034	0.133314
HMDB36151	1.46034	0.133314
HMDB36146	1.9724	0.0331496
HMDB36129	0.56358	0.0625176
HMDB36128	0.56358	0.0625176
HMDB36127	0.56358	0.0625176
HMDB36115	0.56358	0.0625176
HMDB36114	0.56358	0.0625176
HMDB36113	0.56358	0.0625176
HMDB36088	0.56358	0.0625176
HMDB36087	0.56358	0.0625176
HMDB36085	0.56358	0.0625176
HMDB36083	0.56358	0.0625176
HMDB36082	0.56358	0.0625176
HMDB36080	0.56358	0.0625176
HMDB36079	0.56358	0.0625176
HMDB36050	0.00208789	1.78778e-06
HMDB36048	0.001	3.14842e-05
HMDB36044	0.56358	0.0625176
HMDB36039	1.46034	0.133314
HMDB36038	1.46034	0.133314
HMDB36018	36.7323	0.000436829
HMDB36012	71.749	0.000291448
HMDB35995	0.001	6.28499e-09
HMDB35989	0.840523	0.240498
HMDB35985	1.46034	0.133314
HMDB35927	0.757546	0.153934
HMDB35926	0.757546	0.153934
HMDB35916	0.757546	0.153934
HMDB35908	0.0400908	0.000140336
HMDB35877	0.703101	0.0332891
HMDB35813	1.72745	0.0855813
HMDB35768	0.529574	0.0213431
HMDB35744	0.56358	0.0625176
HMDB35743	0.56358	0.0625176
HMDB35741	0.56358	0.0625176
HMDB35740	1.46034	0.133314
HMDB35738	0.56358	0.0625176
HMDB35737	0.56358	0.0625176
HMDB35706	0.56358	0.0625176
HMDB35692	0.478163	0.0139113
HMDB35678	0.001	3.14842e-05
HMDB35677	0.00329195	4.83535e-06
HMDB35676	0.00329195	4.83535e-06
HMDB35656	0.56358	0.0625176
HMDB35647	1.46034	0.133314
HMDB35644	1.46034	0.133314
HMDB35637	1.9724	0.0331496
HMDB35622	0.56358	0.0625176
HMDB35604	0.56358	0.0625176
HMDB35602	1.72745	0.0855813
HMDB35601	0.840523	0.240498
HMDB35600	0.56358	0.0625176
HMDB35599	0.0400908	0.000140336
HMDB35586	36.7323	0.000436829
HMDB35585	71.749	0.000291448
HMDB35582	0.001	2.48368e-05
HMDB35581	0.001	2.48368e-05
HMDB35477	0.245536	0.00013191
HMDB35440	0.281359	0.00928467
HMDB35403	0.281359	0.00928467
HMDB35394	0.134347	0.00424341
HMDB35366	1.78152	0.123015
HMDB35326	36.7323	0.000436829
HMDB35324	2.92815	0.192666
HMDB35311	0.832787	0.418752
HMDB35310	1.46034	0.133314
HMDB35302	0.288276	0.510616
HMDB35299	0.288276	0.510616
HMDB35288	2.84178e-05	3.46225e-06
HMDB35283	0.245536	0.00013191
HMDB35280	0.56358	0.0625176
HMDB35277	0.56358	0.0625176
HMDB35273	0.0200209	1.65528e-06
HMDB35254	0.00208789	1.78778e-06
HMDB35241	0.56358	0.0625176
HMDB35231	0.529574	0.0213431
HMDB35221	0.001	3.76007e-06
HMDB35220	0.281359	0.00928467
HMDB35219	0.001	1.66442e-08
HMDB35214	0.991426	0.498587
HMDB35210	1.46034	0.133314
HMDB35203	0.56358	0.0625176
HMDB35200	1.72745	0.0855813
HMDB35185	0.840523	0.240498
HMDB35158	0.56358	0.0625176
HMDB35157	0.001	3.14842e-05
HMDB35144	0.001	3.76007e-06
HMDB35142	0.001	6.28499e-09
HMDB35125	0.56358	0.0625176
HMDB35120	0.56358	0.0625176
HMDB35116	0.832787	0.418752
HMDB35100	0.56358	0.0625176
HMDB35092	0.56358	0.0625176
HMDB35085	0.00402652	0.000103702
HMDB35078	0.56358	0.0625176
HMDB35077	0.56358	0.0625176
HMDB35070	0.001	1.66442e-08
HMDB35054	0.56358	0.0625176
HMDB35034	2.92815	0.192666
HMDB35024	0.001	2.48368e-05
HMDB35019	0.00208789	1.78778e-06
HMDB34985	0.56358	0.0625176
HMDB34975	0.56358	0.0625176
HMDB34974	0.56358	0.0625176
HMDB34973	0.56358	0.0625176
HMDB34958	0.0800076	0.00192842
HMDB34957	0.0800076	0.00192842
HMDB34944	0.840523	0.240498
HMDB34916	0.56358	0.0625176
HMDB34903	0.001	3.14842e-05
HMDB34845	0.757546	0.153934
HMDB34819	0.634629	0.478803
HMDB34764	0.757546	0.153934
HMDB34761	0.757546	0.153934
HMDB34758	0.757546	0.153934
HMDB34740	0.634629	0.478803
HMDB34739	0.634629	0.478803
HMDB34715	0.56358	0.0625176
HMDB34712	1.72745	0.0855813
HMDB34696	1.46034	0.133314
HMDB34683	36.7323	0.000436829
HMDB34656	2.92815	0.192666
HMDB34648	2.92815	0.192666
HMDB34644	36.7323	0.000436829
HMDB34643	2.92815	0.192666
HMDB34628	0.634629	0.478803
HMDB34622	0.634629	0.478803
HMDB34617	0.0400908	0.000140336
HMDB34573	0.001	1.66442e-08
HMDB34549	2.92815	0.192666
HMDB34528	36.7323	0.000436829
HMDB34507	2.92815	0.192666
HMDB34505	36.7323	0.000436829
HMDB34498	0.315189	0.00652148
HMDB34441	9.48172	0.01208
HMDB34422	36.7323	0.000436829
HMDB34421	0.001	3.76007e-06
HMDB34409	0.991426	0.498587
HMDB34403	0.454343	0.0420138
HMDB34395	0.124802	2.56995e-06
HMDB34331	0.001	6.28499e-09
HMDB34329	36.7323	0.000436829
HMDB34328	71.749	0.000291448
HMDB34301	0.798766	0.119762
HMDB34297	0.211437	0.00337699
HMDB34293	0.454343	0.0420138
HMDB34278	0.001	1.66442e-08
HMDB34246	0.448932	0.00197427
HMDB34227	2.92815	0.192666
HMDB34218	0.001	1.66442e-08
HMDB34200	0.288276	0.510616
HMDB34192	0.001	3.76007e-06
HMDB34181	0.211437	0.00337699
HMDB34172	0.194563	2.80248e-05
HMDB34170	0.448932	0.00197427
HMDB34169	0.686104	0.001967
HMDB34153	0.529574	0.0213431
HMDB34133	0.00208789	1.78778e-06
HMDB34131	0.512414	0.0120546
HMDB34105	1.07895	0.396307
HMDB34090	1.1852	0.217318
HMDB34079	0.001	6.28499e-09
HMDB34074	0.211437	0.00337699
HMDB34064	0.000763382	1.64481e-05
HMDB34004	0.991426	0.498587
HMDB34002	1.07895	0.396307
HMDB33966	1.34985	0.0150182
HMDB33950	0.281359	0.00928467
HMDB33928	1.07895	0.396307
HMDB33923	0.798766	0.119762
HMDB33903	0.250007	0.000744903
HMDB33899	1.46034	0.133314
HMDB33897	0.840523	0.240498
HMDB33880	0.281359	0.00928467
HMDB33879	0.281359	0.00928467
HMDB33860	0.991426	0.498587
HMDB33845	1.25135	0.259038
HMDB33812	0.508656	0.0100321
HMDB33794	0.757546	0.153934
HMDB33791	0.703101	0.0332891
HMDB33790	0.991426	0.498587
HMDB33789	0.281359	0.00928467
HMDB33771	0.00208789	1.78778e-06
HMDB33743	22.5458	0.0672518
HMDB33717	1.25135	0.259038
HMDB33660	1.46034	0.133314
HMDB33601	0.00402652	0.000103702
HMDB33589	0.686104	0.001967
HMDB33567	0.529574	0.0213431
HMDB33554	0.757546	0.153934
HMDB33546	0.134347	0.00424341
HMDB33537	0.281359	0.00928467
HMDB33534	0.281359	0.00928467
HMDB33485	0.686104	0.001967
HMDB33463	11.3833	2.08267e-05
HMDB33462	11.3833	2.08267e-05
HMDB33428	0.332704	0.0162559
HMDB33423	0.634629	0.478803
HMDB33421	0.001	6.28499e-09
HMDB33399	2.84178e-05	3.46225e-06
HMDB33308	1.07895	0.396307
HMDB33270	0.001	1.66442e-08
HMDB33256	2.92815	0.192666
HMDB33237	0.1563	0.00380541
HMDB33234	0.288276	0.510616
HMDB33229	1.46034	0.133314
HMDB33166	0.529574	0.0213431
HMDB33153	1.07895	0.396307
HMDB33016	0.00208789	1.78778e-06
HMDB33015	0.00208789	1.78778e-06
HMDB33003	0.194563	2.80248e-05
HMDB32966	0.194563	2.80248e-05
HMDB32953	0.00208789	1.78778e-06
HMDB32925	71.749	0.000291448
HMDB32920	0.508656	0.0100321
HMDB32919	0.194563	2.80248e-05
HMDB32918	0.448932	0.00197427
HMDB32901	0.001	3.14842e-05
HMDB32875	71.749	0.000291448
HMDB32785	0.001	1.66442e-08
HMDB32783	0.454343	0.0420138
HMDB32773	1.72745	0.0855813
HMDB32770	1.72745	0.0855813
HMDB32707	0.991426	0.498587
HMDB32669	0.001	6.28499e-09
HMDB32638	0.703101	0.0332891
HMDB32629	0.194563	2.80248e-05
HMDB32609	0.250007	0.000744903
HMDB32606	0.194563	2.80248e-05
HMDB32604	0.194563	2.80248e-05
HMDB32594	0.194563	2.80248e-05
HMDB32588	0.634629	0.478803
HMDB32576	0.508656	0.0100321
HMDB32572	0.194563	2.80248e-05
HMDB32553	0.832787	0.418752
HMDB32540	0.134347	0.00424341
HMDB32538	0.798766	0.119762
HMDB32536	0.56358	0.0625176
HMDB32535	0.757546	0.153934
HMDB32450	0.529574	0.0213431
HMDB32438	0.991426	0.498587
HMDB32402	0.529574	0.0213431
HMDB32399	0.194563	2.80248e-05
HMDB32331	0.001	3.14842e-05
HMDB32324	0.529574	0.0213431
HMDB32257	0.001	2.48368e-05
HMDB32249	0.529574	0.0213431
HMDB32242	0.56358	0.0625176
HMDB32221	10.1496	0.000159132
HMDB32193	0.001	3.14842e-05
HMDB32182	0.703101	0.0332891
HMDB32123	71.749	0.000291448
HMDB32120	0.56358	0.0625176
HMDB32113	0.634629	0.478803
HMDB32107	71.749	0.000291448
HMDB32106	0.001	3.76007e-06
HMDB32095	1.1852	0.217318
HMDB32065	0.529574	0.0213431
HMDB32060	0.840523	0.240498
HMDB32051	0.001	3.14842e-05
HMDB32049	0.00208789	1.78778e-06
HMDB32004	36.7323	0.000436829
HMDB31969	22.5458	0.0672518
HMDB31956	0.318928	0.00854715
HMDB31954	0.318928	0.00854715
HMDB31932	79.987	0.000531079
HMDB31911	0.991426	0.498587
HMDB31902	1.46034	0.133314
HMDB31885	8.59765	5.14011e-05
HMDB31866	0.840523	0.240498
HMDB31863	22.5458	0.0672518
HMDB31854	0.56358	0.0625176
HMDB31834	0.757546	0.153934
HMDB31824	1.07895	0.396307
HMDB31793	0.124802	2.56995e-06
HMDB31735	0.448932	0.00197427
HMDB31728	0.134347	0.00424341
HMDB31715	0.991426	0.498587
HMDB31711	0.703101	0.0332891
HMDB31692	0.001	3.14842e-05
HMDB31641	0.798766	0.119762
HMDB31625	0.840523	0.240498
HMDB31624	0.840523	0.240498
HMDB31609	0.194563	2.80248e-05
HMDB31565	0.134347	0.00424341
HMDB31510	0.001	6.28499e-09
HMDB31465	0.840523	0.240498
HMDB31464	0.832787	0.418752
HMDB31454	0.840523	0.240498
HMDB31391	0.634629	0.478803
HMDB31375	1.9724	0.0331496
HMDB31374	1.9724	0.0331496
HMDB31359	0.134347	0.00424341
HMDB31331	1.51254	0.150509
HMDB31311	0.840523	0.240498
HMDB31300	0.529574	0.0213431
HMDB31299	0.529574	0.0213431
HMDB31298	0.529574	0.0213431
HMDB31296	0.529574	0.0213431
HMDB31295	0.529574	0.0213431
HMDB31294	0.529574	0.0213431
HMDB31269	0.757546	0.153934
HMDB31262	0.757546	0.153934
HMDB31228	0.634629	0.478803
HMDB31204	1.51254	0.150509
HMDB31149	0.388179	0.0291751
HMDB31145	0.703101	0.0332891
HMDB31136	0.634629	0.478803
HMDB31127	0.211437	0.00337699
HMDB31126	0.134347	0.00424341
HMDB31097	0.373597	0.0147125
HMDB31092	0.326827	0.00358605
HMDB31083	0.512414	0.0120546
HMDB31082	0.512414	0.0120546
HMDB31068	0.529574	0.0213431
HMDB31067	0.512414	0.0120546
HMDB31058	0.0800076	0.00192842
HMDB31057	0.703101	0.0332891
HMDB31053	0.703101	0.0332891
HMDB31052	0.143407	0.000366153
HMDB31051	0.373597	0.0147125
HMDB31040	0.143407	0.000366153
HMDB31039	0.143407	0.000366153
HMDB31030	0.001	3.14842e-05
HMDB31008	0.211437	0.00337699
HMDB30983	0.00329195	4.83535e-06
HMDB30981	0.211437	0.00337699
HMDB30980	0.211437	0.00337699
HMDB30979	0.211437	0.00337699
HMDB30964	0.315189	0.00652148
HMDB30963	0.315189	0.00652148
HMDB30962	0.315189	0.00652148
HMDB30958	0.757546	0.153934
HMDB30957	0.757546	0.153934
HMDB30948	0.00208789	1.78778e-06
HMDB30945	0.001	3.14842e-05
HMDB30893	0.56358	0.0625176
HMDB30892	0.56358	0.0625176
HMDB30874	1.07895	0.396307
HMDB30873	1.07895	0.396307
HMDB30867	0.001	3.14842e-05
HMDB30854	0.00208789	1.78778e-06
HMDB30853	0.00208789	1.78778e-06
HMDB30847	0.991426	0.498587
HMDB30829	0.991426	0.498587
HMDB30798	0.281359	0.00928467
HMDB30788	0.00208789	1.78778e-06
HMDB30701	0.318928	0.00854715
HMDB30699	1.07895	0.396307
HMDB30690	0.00208789	1.78778e-06
HMDB30670	1.07895	0.396307
HMDB30666	0.281359	0.00928467
HMDB30650	0.281359	0.00928467
HMDB30649	0.281359	0.00928467
HMDB30599	0.281359	0.00928467
HMDB30578	0.00208789	1.78778e-06
HMDB30554	0.001	3.76007e-06
HMDB30539	0.001	1.66442e-08
HMDB30482	0.480101	0.0416818
HMDB30446	0.840523	0.240498
HMDB30445	0.634629	0.478803
HMDB30440	0.634629	0.478803
HMDB30430	0.373597	0.0147125
HMDB30333	0.281359	0.00928467
HMDB30252	0.134347	0.00424341
HMDB30165	1.72745	0.0855813
HMDB30164	0.281359	0.00928467
HMDB30161	0.001	1.66442e-08
HMDB30160	0.001	1.66442e-08
HMDB30140	0.000682587	5.12888e-07
HMDB30138	1.1852	0.217318
HMDB30137	1.46034	0.133314
HMDB30136	1.9724	0.0331496
HMDB30110	0.00208789	1.78778e-06
HMDB30105	1.72745	0.0855813
HMDB30104	1.46034	0.133314
HMDB30103	1.9724	0.0331496
HMDB30101	0.832787	0.418752
HMDB30066	0.454343	0.0420138
HMDB30054	0.001	6.28499e-09
HMDB30053	0.840523	0.240498
HMDB30046	10.1496	0.000159132
HMDB30045	1.72745	0.0855813
HMDB30041	0.000682587	5.12888e-07
HMDB30030	0.529574	0.0213431
HMDB30026	1.1852	0.217318
HMDB30008	0.001	3.76007e-06
HMDB30002	0.134347	0.00424341
HMDB29998	0.00293958	2.66391e-08
HMDB29978	0.00293958	2.66391e-08
HMDB29963	0.634629	0.478803
HMDB29962	0.634629	0.478803
HMDB29876	11.3833	2.08267e-05
HMDB29800	0.373597	0.0147125
HMDB29797	0.0800076	0.00192842
HMDB29796	0.00293958	2.66391e-08
HMDB29703	0.250007	0.000744903
HMDB29683	0.245536	0.00013191
HMDB29662	0.194563	2.80248e-05
HMDB29661	0.194563	2.80248e-05
HMDB29660	0.194563	2.80248e-05
HMDB29659	0.194563	2.80248e-05
HMDB29658	0.194563	2.80248e-05
HMDB29657	0.194563	2.80248e-05
HMDB29653	0.840523	0.240498
HMDB29631	1.07895	0.396307
HMDB29583	0.245536	0.00013191
HMDB29574	0.529574	0.0213431
HMDB29521	0.991426	0.498587
HMDB29520	0.001	1.66442e-08
HMDB29509	0.318928	0.00854715
HMDB29450	1.69331	0.0806069
HMDB29388	0.00402652	0.000103702
HMDB29372	0.991426	0.498587
HMDB29315	10.1496	0.000159132
HMDB29302	0.00208789	1.78778e-06
HMDB29168	0.798766	0.119762
HMDB29134	11.3833	2.08267e-05
HMDB29129	0.332704	0.0162559
HMDB29114	4.86152	0.000341664
HMDB29077	1.72745	0.0855813
HMDB29051	4.86152	0.000341664
HMDB29036	1.07895	0.396307
HMDB29008	11.3833	2.08267e-05
HMDB28998	8.59765	5.14011e-05
HMDB28995	4.86152	0.000341664
HMDB28914	8.59765	5.14011e-05
HMDB28898	0.332704	0.0162559
HMDB28848	4.86152	0.000341664
HMDB28784	1.07895	0.396307
HMDB28720	1.72745	0.0855813
HMDB15678	0.001	1.09004e-07
HMDB15655	0.478163	0.0139113
HMDB15613	0.318928	0.00854715
HMDB15597	0.001	1.20529e-06
HMDB15583	0.420461	0.00358915
HMDB15568	11.3833	2.08267e-05
HMDB15504	71.749	0.000291448
HMDB15480	0.256334	0.0605945
HMDB15474	11.3833	2.08267e-05
HMDB15443	11.3833	2.08267e-05
HMDB15376	0.391921	0.0910508
HMDB15129	0.391921	0.0910508
HMDB15076	10.1496	0.000159132
HMDB15031	1.72745	0.0855813
HMDB14998	1.72745	0.0855813
HMDB14996	3.06967	0.0055577
HMDB14972	3.62177	0.0102687
HMDB14940	0.0400908	0.000140336
HMDB14879	1.1852	0.217318
HMDB14754	3.64418	0.062141
HMDB14713	0.00208789	1.78778e-06
HMDB14697	0.281359	0.00928467
HMDB14648	0.143407	0.000366153
HMDB14507	0.388179	0.0291751
HMDB14465	1.77067	0.100218
HMDB14425	0.326827	0.00358605
HMDB14021	0.420461	0.00358915
HMDB13962	17.0974	6.9515e-06
HMDB13825	0.840523	0.240498
HMDB13813	0.211437	0.00337699
HMDB13773	0.798766	0.119762
HMDB13701	1.34985	0.0150182
HMDB13651	0.245536	0.00013191
HMDB13633	0.832787	0.418752
HMDB13279	0.454343	0.0420138
HMDB13267	0.001	6.11547e-07
HMDB13243	8.59765	5.14011e-05
HMDB13192	0.00402652	0.000103702
HMDB13163	0.00208789	1.78778e-06
HMDB13158	0.00402652	0.000103702
HMDB13157	0.832787	0.418752
HMDB12992	0.250007	0.000744903
HMDB12958	0.001	3.76007e-06
HMDB12948	4.86152	0.000341664
HMDB12883	0.569805	0.0720995
HMDB12874	3.36917	0.00192773
HMDB12866	0.001	2.48368e-05
HMDB12851	1.9724	0.0331496
HMDB12789	1.72745	0.0855813
HMDB12788	3.36917	0.00192773
HMDB12654	0.832787	0.418752
HMDB12613	1.72745	0.0855813
HMDB12611	0.832787	0.418752
HMDB12598	0.478163	0.0139113
HMDB12567	0.478163	0.0139113
HMDB12557	71.749	0.000291448
HMDB12534	0.832787	0.418752
HMDB12533	0.832787	0.418752
HMDB12530	0.245536	0.00013191
HMDB12516	0.000682587	5.12888e-07
HMDB12508	0.478163	0.0139113
HMDB12458	0.454343	0.0420138
HMDB12329	3.36917	0.00192773
HMDB12328	0.703101	0.0332891
HMDB12308	0.194563	2.80248e-05
HMDB12219	0.250007	0.000744903
HMDB12172	36.7323	0.000436829
HMDB12170	36.7323	0.000436829
HMDB12169	36.7323	0.000436829
HMDB12168	36.7323	0.000436829
HMDB12113	36.7323	0.000436829
HMDB11915	0.001	0.116672
HMDB11914	0.594445	0.134537
HMDB11741	18.9297	3.92385e-05
HMDB11718	0.448932	0.00197427
HMDB11637	3.64418	0.062141
HMDB11590	0.454343	0.0420138
HMDB11579	0.0200209	1.65528e-06
HMDB11578	0.0200209	1.65528e-06
HMDB11563	0.211437	0.00337699
HMDB11560	0.454343	0.0420138
HMDB11549	0.0200209	1.65528e-06
HMDB11532	0.211437	0.00337699
HMDB11526	0.724842	0.26676
HMDB11525	0.494651	0.050631
HMDB11524	0.494651	0.050631
HMDB11522	0.306086	0.000966138
HMDB11521	0.337081	0.0036648
HMDB11520	0.434974	0.0503538
HMDB11519	0.555821	0.0183693
HMDB11513	0.437758	0.0658607
HMDB11512	0.525337	0.00226943
HMDB11507	0.470107	0.0182885
HMDB11506	0.499943	0.0094749
HMDB11505	0.499943	0.0094749
HMDB11503	0.764767	0.18345
HMDB11496	0.724842	0.26676
HMDB11495	0.494651	0.050631
HMDB11494	0.494651	0.050631
HMDB11492	0.306086	0.000966138
HMDB11491	0.337081	0.0036648
HMDB11490	0.434974	0.0503538
HMDB11489	0.555821	0.0183693
HMDB11483	0.437758	0.0658607
HMDB11482	0.525337	0.00226943
HMDB11477	0.470107	0.0182885
HMDB11476	0.499943	0.0094749
HMDB11475	0.499943	0.0094749
HMDB11473	0.764767	0.18345
HMDB11195	1.72745	0.0855813
HMDB11136	0.478163	0.0139113
HMDB11134	0.478163	0.0139113
HMDB11128	0.645488	0.133328
HMDB10737	0.143407	0.000366153
HMDB10736	0.211437	0.00337699
HMDB10735	0.703101	0.0332891
HMDB10734	0.703101	0.0332891
HMDB10409	0.478163	0.0139113
HMDB10404	2.61477	0.105374
HMDB10385	0.671834	0.0672969
HMDB10384	0.645488	0.133328
HMDB10383	0.612162	0.0124516
HMDB10382	0.516905	0.0175023
HMDB10378	0.0800076	0.00192842
HMDB10223	0.00293958	2.66391e-08
HMDB10222	0.478163	0.0139113
HMDB10221	0.336441	0.016239
HMDB10217	0.832787	0.418752
HMDB10212	0.832787	0.418752
HMDB10210	0.832787	0.418752
HMDB10209	0.832787	0.418752
HMDB10208	0.336441	0.016239
HMDB10205	0.832787	0.418752
HMDB10202	0.832787	0.418752
HMDB10201	0.336441	0.016239
HMDB10023	3.64418	0.062141
HMDB10002	3.64418	0.062141
HMDB10000	3.64418	0.062141
HMDB09999	3.64418	0.062141
HMDB09997	3.64418	0.062141
HMDB09988	3.64418	0.062141
HMDB09977	3.64418	0.062141
HMDB09969	3.64418	0.062141
HMDB09933	3.64418	0.062141
HMDB09899	3.62177	0.0102687
HMDB09893	3.62177	0.0102687
HMDB09875	2.21803	0.0834887
HMDB09864	3.62177	0.0102687
HMDB09863	3.62177	0.0102687
HMDB09860	3.62177	0.0102687
HMDB09859	3.62177	0.0102687
HMDB09850	3.62177	0.0102687
HMDB09847	2.21803	0.0834887
HMDB09846	3.3922	0.0494513
HMDB09840	3.62177	0.0102687
HMDB09839	3.62177	0.0102687
HMDB09837	2.21803	0.0834887
HMDB09836	2.21803	0.0834887
HMDB09835	3.3922	0.0494513
HMDB09828	3.62177	0.0102687
HMDB09827	3.62177	0.0102687
HMDB09825	2.21803	0.0834887
HMDB09824	2.21803	0.0834887
HMDB09823	3.3922	0.0494513
HMDB09809	2.21803	0.0834887
HMDB09807	3.3922	0.0494513
HMDB09805	0.001	3.21633e-05
HMDB09803	3.3922	0.0494513
HMDB09801	3.3922	0.0494513
HMDB09800	3.3922	0.0494513
HMDB09790	3.62177	0.0102687
HMDB09789	3.62177	0.0102687
HMDB09786	2.21803	0.0834887
HMDB09784	3.3922	0.0494513
HMDB09781	0.001	3.21633e-05
HMDB08727	0.00439909	0.0767076
HMDB08696	0.00439909	0.0767076
HMDB08695	0.00439909	0.0767076
HMDB08663	0.00439909	0.0767076
HMDB08662	0.00439909	0.0767076
HMDB08631	0.00439909	0.0767076
HMDB08601	0.00439909	0.0767076
HMDB08505	0.00439909	0.0767076
HMDB08473	0.00439909	0.0767076
HMDB08440	0.00439909	0.0767076
HMDB08409	0.00439909	0.0767076
HMDB08408	0.00439909	0.0767076
HMDB08377	0.00439909	0.0767076
HMDB08376	0.00439909	0.0767076
HMDB08346	0.00439909	0.0767076
HMDB08345	0.00439909	0.0767076
HMDB08314	0.00439909	0.0767076
HMDB08251	0.00439909	0.0767076
HMDB08153	0.00439909	0.0767076
HMDB08122	0.00439909	0.0767076
HMDB08121	0.00439909	0.0767076
HMDB08089	0.00439909	0.0767076
HMDB08088	0.00439909	0.0767076
HMDB08057	0.00439909	0.0767076
HMDB07329	0.634629	0.478803
HMDB07327	0.634629	0.478803
HMDB07299	0.634629	0.478803
HMDB07270	0.634629	0.478803
HMDB07077	0.634629	0.478803
HMDB07047	0.634629	0.478803
HMDB07046	0.634629	0.478803
HMDB07019	0.634629	0.478803
HMDB06940	0.336441	0.016239
HMDB06888	1.46034	0.133314
HMDB06772	1.72745	0.0855813
HMDB06769	0.832787	0.418752
HMDB06768	1.72745	0.0855813
HMDB06760	0.832787	0.418752
HMDB06759	0.00329195	4.83535e-06
HMDB06758	1.1852	0.217318
HMDB06754	0.832787	0.418752
HMDB06753	0.832787	0.418752
HMDB06722	71.749	0.000291448
HMDB06721	71.749	0.000291448
HMDB06528	0.001	2.48368e-05
HMDB06511	1.25135	0.259038
HMDB06463	0.0193028	0.0030826
HMDB06285	1.72745	0.0855813
HMDB06270	0.373597	0.0147125
HMDB06259	0.832787	0.418752
HMDB06245	0.478163	0.0139113
HMDB06219	3.36917	0.00192773
HMDB06115	0.194563	2.80248e-05
HMDB06111	0.478163	0.0139113
HMDB06050	0.569805	0.0720995
HMDB06044	0.686104	0.001967
HMDB06036	3.06967	0.0055577
HMDB06031	0.832787	0.418752
HMDB06027	0.832787	0.418752
HMDB06012	0.00329195	4.83535e-06
HMDB05998	0.478163	0.0139113
HMDB05971	1.25135	0.259038
HMDB05943	19.7517	0.000949903
HMDB05897	1.07895	0.396307
HMDB05810	0.991426	0.498587
HMDB05767	0.332704	0.0162559
HMDB05081	0.832787	0.418752
HMDB05048	0.373597	0.0147125
HMDB05047	0.373597	0.0147125
HMDB05045	0.56358	0.0625176
HMDB05005	1.69331	0.0806069
HMDB04992	0.686104	0.001967
HMDB04889	0.001	0.116672
HMDB04815	0.194563	2.80248e-05
HMDB04706	0.336441	0.016239
HMDB04702	0.00293958	2.66391e-08
HMDB04701	0.00293958	2.66391e-08
HMDB04682	0.478163	0.0139113
HMDB04680	0.478163	0.0139113
HMDB04679	0.478163	0.0139113
HMDB04673	0.478163	0.0139113
HMDB04670	0.00293958	2.66391e-08
HMDB04667	0.00293958	2.66391e-08
HMDB04666	0.0200209	1.65528e-06
HMDB04624	0.832787	0.418752
HMDB04611	0.832787	0.418752
HMDB04264	0.478163	0.0139113
HMDB04195	1.07895	0.396307
HMDB04062	0.508656	0.0100321
HMDB04031	1.9724	0.0331496
HMDB03956	0.832787	0.418752
HMDB03933	1.72745	0.0855813
HMDB03876	0.478163	0.0139113
HMDB03871	0.336441	0.016239
HMDB03831	0.569805	0.0720995
HMDB03822	36.7323	0.000436829
HMDB03797	0.373597	0.0147125
HMDB03791	0.194563	2.80248e-05
HMDB03667	0.56358	0.0625176
HMDB03640	0.798766	0.119762
HMDB03634	0.56358	0.0625176
HMDB03598	0.478163	0.0139113
HMDB03550	71.749	0.000291448
HMDB03450	0.56358	0.0625176
HMDB03312	1.07895	0.396307
HMDB03259	0.832787	0.418752
HMDB03231	0.523387	0.00247488
HMDB03229	0.703101	0.0332891
HMDB03217	0.991426	0.498587
HMDB03178	2.97529	0.0487532
HMDB03073	0.315189	0.00652148
HMDB02925	0.0800076	0.00192842
HMDB02815	0.671834	0.0672969
HMDB02802	1.72745	0.0855813
HMDB02670	1.07895	0.396307
HMDB02639	1.23101	0.284513
HMDB02585	2.11706e-05	2.66391e-08
HMDB02577	0.420461	0.00358915
HMDB02536	2.11706e-05	2.66391e-08
HMDB02520	1.51254	0.150509
HMDB02497	3.82447	0.06513
HMDB02496	3.82447	0.06513
HMDB02488	2.11706e-05	2.66391e-08
HMDB02466	0.508656	0.0100321
HMDB02451	2.11706e-05	2.66391e-08
HMDB02409	3.82447	0.06513
HMDB02396	0.529574	0.0213431
HMDB02390	0.194563	2.80248e-05
HMDB02369	3.36917	0.00192773
HMDB02358	1.9724	0.0331496
HMDB02355	0.395535	0.320564
HMDB02283	0.478163	0.0139113
HMDB02259	0.512414	0.0120546
HMDB02250	0.474931	0.110676
HMDB02242	0.388179	0.0291751
HMDB02232	0.478163	0.0139113
HMDB02226	0.00329195	4.83535e-06
HMDB02210	0.250007	0.000744903
HMDB02209	0.00208789	1.78778e-06
HMDB02190	0.478163	0.0139113
HMDB02186	0.703101	0.0332891
HMDB02184	0.569805	0.0720995
HMDB02183	0.840523	0.240498
HMDB02177	3.06967	0.0055577
HMDB02163	71.749	0.000291448
HMDB02160	0.391921	0.0910508
HMDB02124	0.991426	0.498587
HMDB01999	0.478163	0.0139113
HMDB01993	71.749	0.000291448
HMDB01976	0.001	2.48368e-05
HMDB01901	0.798766	0.119762
HMDB01895	0.508656	0.0100321
HMDB01874	1.25135	0.259038
HMDB01870	0.448932	0.00197427
HMDB01859	0.250007	0.000744903
HMDB01852	3.36917	0.00192773
HMDB01645	0.798766	0.119762
HMDB01551	0.143407	0.000366153
HMDB01474	0.124802	2.56995e-06
HMDB01471	0.00329195	4.83535e-06
HMDB01455	0.00329195	4.83535e-06
HMDB01449	0.00329195	4.83535e-06
HMDB01438	0.001	6.28499e-09
HMDB01388	0.315189	0.00652148
HMDB01337	0.832787	0.418752
HMDB01203	0.001	6.28499e-09
HMDB01140	0.529574	0.0213431
HMDB01119	0.569805	0.0720995
HMDB01101	0.194563	2.80248e-05
HMDB01043	3.06967	0.0055577
HMDB01007	0.686104	0.001967
HMDB00951	1000	0.0683328
HMDB00946	2.11706e-05	2.66391e-08
HMDB00940	1.51254	0.150509
HMDB00932	3.64418	0.062141
HMDB00922	3.64418	0.062141
HMDB00917	9.18287e-06	1.01739e-07
HMDB00903	0.832787	0.418752
HMDB00896	1000	0.0683328
HMDB00889	3.64418	0.062141
HMDB00879	0.245536	0.00013191
HMDB00874	1000	0.0683328
HMDB00865	9.18287e-06	1.01739e-07
HMDB00811	2.11706e-05	2.66391e-08
HMDB00792	0.001	6.28499e-09
HMDB00760	9.18287e-06	1.01739e-07
HMDB00739	0.332704	0.0162559
HMDB00733	2.11706e-05	2.66391e-08
HMDB00703	0.194563	2.80248e-05
HMDB00687	0.798766	0.119762
HMDB00686	2.11706e-05	2.66391e-08
HMDB00684	4.86152	0.000341664
HMDB00682	0.00427566	6.12334e-08
HMDB00673	0.373597	0.0147125
HMDB00669	0.194563	2.80248e-05
HMDB00664	2.11706e-05	2.66391e-08
HMDB00626	2.11706e-05	2.66391e-08
HMDB00619	9.18287e-06	1.01739e-07
HMDB00573	0.523387	0.00247488
HMDB00572	0.332704	0.0162559
HMDB00557	0.798766	0.119762
HMDB00527	9.18287e-06	1.01739e-07
HMDB00518	2.11706e-05	2.66391e-08
HMDB00514	2.11706e-05	2.66391e-08
HMDB00506	9.18287e-06	1.01739e-07
HMDB00505	9.18287e-06	1.01739e-07
HMDB00503	0.001	2.48368e-05
HMDB00502	2.84178e-05	3.46225e-06
HMDB00501	71.749	0.000291448
HMDB00500	0.508656	0.0100321
HMDB00478	2.11706e-05	2.66391e-08
HMDB00467	0.001	2.48368e-05
HMDB00460	0.001	2.48368e-05
HMDB00440	0.194563	2.80248e-05
HMDB00438	2.11706e-05	2.66391e-08
HMDB00437	0.00402652	0.000103702
HMDB00433	0.00402652	0.000103702
HMDB00432	9.18287e-06	1.01739e-07
HMDB00427	9.18287e-06	1.01739e-07
HMDB00419	9.18287e-06	1.01739e-07
HMDB00418	1.72745	0.0855813
HMDB00415	9.18287e-06	1.01739e-07
HMDB00414	9.18287e-06	1.01739e-07
HMDB00411	2.11706e-05	2.66391e-08
HMDB00404	9.18287e-06	1.01739e-07
HMDB00400	2.84178e-05	3.46225e-06
HMDB00399	0.00402652	0.000103702
HMDB00395	9.18287e-06	1.01739e-07
HMDB00394	11.3833	2.08267e-05
HMDB00391	2.84178e-05	3.46225e-06
HMDB00390	9.18287e-06	1.01739e-07
HMDB00388	0.832787	0.418752
HMDB00384	2.11706e-05	2.66391e-08
HMDB00377	0.00402652	0.000103702
HMDB00376	9.18287e-06	1.01739e-07
HMDB00371	9.18287e-06	1.01739e-07
HMDB00367	0.00402652	0.000103702
HMDB00364	9.18287e-06	1.01739e-07
HMDB00361	2.11706e-05	2.66391e-08
HMDB00352	0.832787	0.418752
HMDB00349	1.51254	0.150509
HMDB00348	2.11706e-05	2.66391e-08
HMDB00340	0.00402652	0.000103702
HMDB00332	79.987	0.000531079
HMDB00330	9.18287e-06	1.01739e-07
HMDB00328	0.001	2.48368e-05
HMDB00326	9.18287e-06	1.01739e-07
HMDB00324	0.832787	0.418752
HMDB00322	0.832787	0.418752
HMDB00320	9.18287e-06	1.01739e-07
HMDB00319	1.1852	0.217318
HMDB00318	0.194563	2.80248e-05
HMDB00316	0.00402652	0.000103702
HMDB00312	9.18287e-06	1.01739e-07
HMDB00311	0.00402652	0.000103702
HMDB00309	0.832787	0.418752
HMDB00307	0.00402652	0.000103702
HMDB00254	1.51254	0.150509
HMDB00220	0.529574	0.0213431
HMDB00208	1.34985	0.0150182
HMDB00207	0.523387	0.00247488
HMDB00202	1.51254	0.150509
HMDB00193	1.25135	0.259038
HMDB00172	0.798766	0.119762
HMDB00159	0.686104	0.001967
HMDB00158	0.569805	0.0720995
HMDB00126	1.51254	0.150509
HMDB00114	0.725589	0.1309
HMDB00094	1.25135	0.259038
HMDB00063	1.1852	0.217318
HMDB00037	1.72745	0.0855813
HMDB00036	3.64418	0.062141
HMDB00020	0.194563	2.80248e-05
HMDB00010	1.72745	0.0855813
HMDB61013	1.91447	0.158275
HMDB60815	0.756454	0.340713
HMDB60745	0.337894	0.40994
HMDB60400	0.99374	0.6597
HMDB60381	0.254389	0.126031
HMDB60358	0.254389	0.126031
HMDB60117	0.000126642	0.000136235
HMDB60092	1.52783	0.155832
HMDB60057	1.44594	0.549837
HMDB59767	1.83427	0.0318112
HMDB59730	0.67613	0.0500009
HMDB59729	1.71055	0.285663
HMDB56346	2.0471	0.433654
HMDB56326	5.19892	0.220542
HMDB56321	2.0471	0.433654
HMDB56298	5.19892	0.220542
HMDB56245	5.19892	0.220542
HMDB56240	2.0471	0.433654
HMDB56238	5.19892	0.220542
HMDB56234	2.0471	0.433654
HMDB56231	2.0471	0.433654
HMDB56214	2.0471	0.433654
HMDB56213	5.19892	0.220542
HMDB56210	1.28595	0.632489
HMDB56209	2.0471	0.433654
HMDB56203	1.28595	0.632489
HMDB56197	1.66647	0.217938
HMDB56195	2.0471	0.433654
HMDB56194	5.19892	0.220542
HMDB56191	1.28595	0.632489
HMDB56190	2.0471	0.433654
HMDB56184	1.28595	0.632489
HMDB56178	1.66647	0.217938
HMDB56177	1.66647	0.217938
HMDB56175	5.19892	0.220542
HMDB56170	5.19892	0.220542
HMDB56166	1.28595	0.632489
HMDB56160	1.28595	0.632489
HMDB56159	1.66647	0.217938
HMDB56158	2.86878	0.0845448
HMDB56157	2.86878	0.0845448
HMDB56140	1.66647	0.217938
HMDB56138	2.86878	0.0845448
HMDB56061	2.0471	0.433654
HMDB56057	1.28595	0.632489
HMDB56035	5.19892	0.220542
HMDB56032	1.28595	0.632489
HMDB56026	1.28595	0.632489
HMDB55997	2.86878	0.0845448
HMDB55995	2.86878	0.0845448
HMDB55973	1.28595	0.632489
HMDB55972	1.66647	0.217938
HMDB55895	0.244201	0.120441
HMDB55816	0.340767	0.140165
HMDB55799	0.20498	0.0187028
HMDB55753	0.244201	0.120441
HMDB55709	0.340767	0.140165
HMDB55706	0.340767	0.140165
HMDB55607	0.340767	0.140165
HMDB55603	0.340767	0.140165
HMDB55564	0.340767	0.140165
HMDB55463	0.244201	0.120441
HMDB55451	0.244201	0.120441
HMDB55444	0.340767	0.140165
HMDB55397	0.340767	0.140165
HMDB55251	0.340767	0.140165
HMDB55204	6.1937	0.0414225
HMDB55163	6.1937	0.0414225
HMDB55150	6.1937	0.0414225
HMDB55023	0.340767	0.140165
HMDB55016	0.340767	0.140165
HMDB54953	0.340767	0.140165
HMDB54946	0.340767	0.140165
HMDB54941	0.340767	0.140165
HMDB54824	0.340767	0.140165
HMDB54762	0.340767	0.140165
HMDB54745	0.340767	0.140165
HMDB54740	0.340767	0.140165
HMDB54683	0.340767	0.140165
HMDB54592	0.340767	0.140165
HMDB54556	0.340767	0.140165
HMDB54532	0.340767	0.140165
HMDB54528	0.340767	0.140165
HMDB54523	0.340767	0.140165
HMDB54468	0.340767	0.140165
HMDB54463	0.340767	0.140165
HMDB54244	0.340767	0.140165
HMDB54234	0.340767	0.140165
HMDB54173	0.340767	0.140165
HMDB54163	0.340767	0.140165
HMDB54158	0.340767	0.140165
HMDB54076	0.340767	0.140165
HMDB53979	0.340767	0.140165
HMDB53919	0.340767	0.140165
HMDB53902	0.340767	0.140165
HMDB53897	0.340767	0.140165
HMDB53819	0.340767	0.140165
HMDB53742	6.1937	0.0414225
HMDB53659	6.1937	0.0414225
HMDB53635	0.244201	0.120441
HMDB53611	0.244201	0.120441
HMDB53587	0.244201	0.120441
HMDB53053	0.340767	0.140165
HMDB52964	6.1937	0.0414225
HMDB52957	6.1937	0.0414225
HMDB52945	6.1937	0.0414225
HMDB52881	6.1937	0.0414225
HMDB52854	6.1937	0.0414225
HMDB52848	6.1937	0.0414225
HMDB52825	0.244201	0.120441
HMDB52797	0.244201	0.120441
HMDB52769	0.244201	0.120441
HMDB52374	0.340767	0.140165
HMDB52367	0.340767	0.140165
HMDB52359	0.340767	0.140165
HMDB52344	0.340767	0.140165
HMDB52338	0.340767	0.140165
HMDB52329	0.340767	0.140165
HMDB52314	0.340767	0.140165
HMDB52309	0.340767	0.140165
HMDB52299	0.340767	0.140165
HMDB52279	0.340767	0.140165
HMDB52233	0.340767	0.140165
HMDB52187	0.340767	0.140165
HMDB51889	0.340767	0.140165
HMDB51879	0.340767	0.140165
HMDB51873	0.340767	0.140165
HMDB51858	0.340767	0.140165
HMDB51847	0.340767	0.140165
HMDB51842	0.340767	0.140165
HMDB51794	0.340767	0.140165
HMDB51788	0.340767	0.140165
HMDB51778	0.340767	0.140165
HMDB51745	0.340767	0.140165
HMDB51740	0.340767	0.140165
HMDB51729	0.340767	0.140165
HMDB51627	0.340767	0.140165
HMDB51441	0.303828	0.130571
HMDB51374	0.340767	0.140165
HMDB51363	0.340767	0.140165
HMDB51273	0.340767	0.140165
HMDB51244	0.340767	0.140165
HMDB51239	0.340767	0.140165
HMDB51119	0.340767	0.140165
HMDB51006	6.1937	0.0414225
HMDB50999	6.1937	0.0414225
HMDB50881	6.1937	0.0414225
HMDB50823	0.340767	0.140165
HMDB50728	0.340767	0.140165
HMDB50715	0.340767	0.140165
HMDB50710	0.340767	0.140165
HMDB49857	6.1937	0.0414225
HMDB49236	6.1937	0.0414225
HMDB48985	6.1937	0.0414225
HMDB48934	6.1937	0.0414225
HMDB48927	6.1937	0.0414225
HMDB48780	6.1937	0.0414225
HMDB48773	6.1937	0.0414225
HMDB48607	6.1937	0.0414225
HMDB48586	6.1937	0.0414225
HMDB48581	6.1937	0.0414225
HMDB48433	6.1937	0.0414225
HMDB48346	6.1937	0.0414225
HMDB48325	6.1937	0.0414225
HMDB48324	6.1937	0.0414225
HMDB48264	6.1937	0.0414225
HMDB48258	6.1937	0.0414225
HMDB48231	6.1937	0.0414225
HMDB48154	6.1937	0.0414225
HMDB48147	6.1937	0.0414225
HMDB48103	6.1937	0.0414225
HMDB48097	6.1937	0.0414225
HMDB48016	6.1937	0.0414225
HMDB48009	6.1937	0.0414225
HMDB47973	6.1937	0.0414225
HMDB47950	6.1937	0.0414225
HMDB47928	6.1937	0.0414225
HMDB47923	6.1937	0.0414225
HMDB47791	6.1937	0.0414225
HMDB47695	0.340767	0.140165
HMDB47649	0.340767	0.140165
HMDB47603	0.340767	0.140165
HMDB46976	0.340767	0.140165
HMDB46970	0.340767	0.140165
HMDB46952	0.340767	0.140165
HMDB46928	0.340767	0.140165
HMDB46923	0.340767	0.140165
HMDB46904	0.340767	0.140165
HMDB46827	0.340767	0.140165
HMDB46754	0.340767	0.140165
HMDB46222	0.340767	0.140165
HMDB46202	0.340767	0.140165
HMDB46197	0.340767	0.140165
HMDB46072	0.340767	0.140165
HMDB46067	0.340767	0.140165
HMDB46047	0.340767	0.140165
HMDB44618	6.1937	0.0414225
HMDB44522	6.1937	0.0414225
HMDB44515	6.1937	0.0414225
HMDB44495	6.1937	0.0414225
HMDB44299	6.1937	0.0414225
HMDB44051	6.1937	0.0414225
HMDB43813	0.303828	0.130571
HMDB43799	0.244201	0.120441
HMDB43365	0.303828	0.130571
HMDB42909	6.1937	0.0414225
HMDB42834	6.1937	0.0414225
HMDB42827	6.1937	0.0414225
HMDB42799	6.1937	0.0414225
HMDB42793	6.1937	0.0414225
HMDB42776	6.1937	0.0414225
HMDB42770	6.1937	0.0414225
HMDB42654	6.1937	0.0414225
HMDB42647	6.1937	0.0414225
HMDB42625	6.1937	0.0414225
HMDB42566	6.1937	0.0414225
HMDB42560	6.1937	0.0414225
HMDB42445	6.1937	0.0414225
HMDB42329	6.1937	0.0414225
HMDB41809	1.71055	0.285663
HMDB41607	0.884202	0.526005
HMDB41592	0.932219	0.617585
HMDB41474	1.71339	0.0467799
HMDB41411	1.71055	0.285663
HMDB41325	1.48916	0.209585
HMDB41310	1.48916	0.209585
HMDB41293	1.48916	0.209585
HMDB40967	0.475929	0.252029
HMDB40940	0.557127	0.18348
HMDB40705	1.71055	0.285663
HMDB40684	0.496709	0.161992
HMDB40644	1.52783	0.155832
HMDB40603	0.67613	0.0500009
HMDB40568	2.41219	0.142278
HMDB40445	1.71339	0.0467799
HMDB40433	1.71339	0.0467799
HMDB40225	1.71055	0.285663
HMDB40224	0.936355	0.637337
HMDB40223	0.936355	0.637337
HMDB40222	0.936355	0.637337
HMDB40218	1.71055	0.285663
HMDB40177	0.884202	0.526005
HMDB40174	0.884202	0.526005
HMDB40048	0.67613	0.0500009
HMDB40042	0.67613	0.0500009
HMDB40028	0.67613	0.0500009
HMDB40013	0.936355	0.637337
HMDB40011	0.023024	2.2567e-06
HMDB40009	0.023024	2.2567e-06
HMDB40008	0.936355	0.637337
HMDB39802	0.884202	0.526005
HMDB39779	0.607924	0.0207217
HMDB39760	0.000836252	9.34309e-05
HMDB39650	0.67613	0.0500009
HMDB39590	0.499041	0.0859817
HMDB39527	0.286014	0.321001
HMDB39339	0.499041	0.0859817
HMDB39229	0.585203	0.0309929
HMDB39090	0.709056	0.115607
HMDB38997	0.884202	0.526005
HMDB38911	1.48916	0.209585
HMDB38604	1.71055	0.285663
HMDB38569	1.91447	0.158275
HMDB38192	1.5617	0.161844
HMDB38108	0.499041	0.0859817
HMDB38105	0.548651	0.0585707
HMDB38058	2.86878	0.0845448
HMDB38031	4.23865	6.3565e-06
HMDB37954	1.48916	0.209585
HMDB37953	1.48916	0.209585
HMDB37939	0.391729	0.276375
HMDB37378	4.23865	6.3565e-06
HMDB37210	1.92727	0.657985
HMDB37114	1.71339	0.0467799
HMDB37072	0.936355	0.637337
HMDB37071	0.936355	0.637337
HMDB37027	1.71339	0.0467799
HMDB37026	1.71339	0.0467799
HMDB36624	4.23865	6.3565e-06
HMDB36594	1.71339	0.0467799
HMDB36425	0.769509	0.425659
HMDB36296	0.475929	0.252029
HMDB36291	0.228639	0.183511
HMDB36287	0.715919	0.392383
HMDB36106	1.5617	0.161844
HMDB36072	0.67613	0.0500009
HMDB35945	0.56186	0.0557578
HMDB35943	0.56186	0.0557578
HMDB35853	0.709056	0.115607
HMDB35703	1.5617	0.161844
HMDB35514	0.99374	0.6597
HMDB35402	0.0539756	0.225876
HMDB35399	1.48916	0.209585
HMDB35398	1.28595	0.632489
HMDB35397	1.28595	0.632489
HMDB35224	1.71055	0.285663
HMDB35150	0.709056	0.115607
HMDB35130	4.23865	6.3565e-06
HMDB35056	0.67613	0.0500009
HMDB34991	1.71055	0.285663
HMDB34952	0.769509	0.425659
HMDB34924	2.86878	0.0845448
HMDB34835	1.71339	0.0467799
HMDB34703	0.475929	0.252029
HMDB34560	2.86878	0.0845448
HMDB34465	0.607924	0.0207217
HMDB34420	0.884878	0.606193
HMDB34302	2.86878	0.0845448
HMDB34244	0.023024	2.2567e-06
HMDB34241	0.884202	0.526005
HMDB34235	0.607924	0.0207217
HMDB34124	1.48916	0.209585
HMDB34080	1.71339	0.0467799
HMDB34031	0.59163	0.0235602
HMDB33910	0.884202	0.526005
HMDB33895	1.71339	0.0467799
HMDB33854	0.607924	0.0207217
HMDB33783	1.48916	0.209585
HMDB33778	1.71055	0.285663
HMDB33753	2.86878	0.0845448
HMDB33731	0.023024	2.2567e-06
HMDB33635	0.56186	0.0557578
HMDB33629	1.71339	0.0467799
HMDB33615	2.41219	0.142278
HMDB33373	1.48916	0.209585
HMDB33372	0.59163	0.0235602
HMDB33330	1.48916	0.209585
HMDB33249	1.71352	0.0968373
HMDB32714	2.86878	0.0845448
HMDB32630	0.936355	0.637337
HMDB32628	0.936355	0.637337
HMDB32558	0.759429	0.358016
HMDB32531	0.499041	0.0859817
HMDB32502	1.92727	0.657985
HMDB32476	0.607474	0.0099889
HMDB32472	1.71055	0.285663
HMDB32377	1.5617	0.161844
HMDB32358	2.86878	0.0845448
HMDB32333	1.71339	0.0467799
HMDB32322	1.48916	0.209585
HMDB32290	0.884202	0.526005
HMDB32251	1.5617	0.161844
HMDB32159	0.884202	0.526005
HMDB32147	0.244905	0.0875147
HMDB32139	0.884202	0.526005
HMDB32137	0.884202	0.526005
HMDB32136	0.884202	0.526005
HMDB32112	0.59163	0.0235602
HMDB32067	1.71339	0.0467799
HMDB32036	0.884202	0.526005
HMDB31629	0.932219	0.617585
HMDB31605	0.607924	0.0207217
HMDB31604	0.607924	0.0207217
HMDB31526	0.607924	0.0207217
HMDB31525	0.607924	0.0207217
HMDB31469	1.71055	0.285663
HMDB31259	0.607924	0.0207217
HMDB31223	1.71339	0.0467799
HMDB31222	1.71339	0.0467799
HMDB31206	0.607924	0.0207217
HMDB31181	0.499041	0.0859817
HMDB31176	1.71339	0.0467799
HMDB31096	2.41219	0.142278
HMDB31075	0.607474	0.0099889
HMDB31005	0.548651	0.0585707
HMDB30813	1.48916	0.209585
HMDB30743	2.41219	0.142278
HMDB30681	1.71055	0.285663
HMDB30677	0.932219	0.617585
HMDB30527	0.225358	0.014229
HMDB30280	4.23865	6.3565e-06
HMDB30267	0.67613	0.0500009
HMDB30204	0.023024	2.2567e-06
HMDB30197	1.71055	0.285663
HMDB30150	1.71055	0.285663
HMDB30144	1.48916	0.209585
HMDB30131	1.48916	0.209585
HMDB30126	0.607924	0.0207217
HMDB30124	0.607924	0.0207217
HMDB29887	0.265814	0.5469
HMDB29872	1.71055	0.285663
HMDB29867	1.71055	0.285663
HMDB29795	2.86878	0.0845448
HMDB29748	0.67613	0.0500009
HMDB29737	0.942122	0.678964
HMDB29672	0.884202	0.526005
HMDB29671	0.884202	0.526005
HMDB29638	0.884202	0.526005
HMDB29637	0.884202	0.526005
HMDB29636	0.884202	0.526005
HMDB29582	1.71339	0.0467799
HMDB29563	0.884202	0.526005
HMDB29561	4.23865	6.3565e-06
HMDB29476	4.23865	6.3565e-06
HMDB29418	1.48916	0.209585
HMDB29253	1.48916	0.209585
HMDB29034	0.67613	0.0500009
HMDB28740	0.67613	0.0500009
HMDB15650	0.254389	0.126031
HMDB15219	0.56186	0.0557578
HMDB15057	0.718712	0.53475
HMDB14916	0.299141	0.0556663
HMDB14855	1.52783	0.155832
HMDB14752	0.759429	0.358016
HMDB14643	0.585203	0.0309929
HMDB14573	0.277226	0.142518
HMDB13815	0.884202	0.526005
HMDB13466	0.228639	0.183511
HMDB13444	0.265814	0.5469
HMDB13436	0.265814	0.5469
HMDB13431	0.265814	0.5469
HMDB13429	0.286014	0.321001
HMDB13427	0.139007	0.220425
HMDB13426	0.569432	0.629285
HMDB13425	0.286014	0.321001
HMDB13424	0.569432	0.629285
HMDB13420	0.139007	0.220425
HMDB13414	0.139007	0.220425
HMDB13412	0.569432	0.629285
HMDB13405	0.286014	0.321001
HMDB13327	10.6205	0.334879
HMDB13300	1.28595	0.632489
HMDB13122	0.709056	0.115607
HMDB12849	4.23865	6.3565e-06
HMDB12794	1.52783	0.155832
HMDB12614	2.41219	0.142278
HMDB12612	4.23865	6.3565e-06
HMDB12488	2.41219	0.142278
HMDB12378	2.83111	0.293796
HMDB12225	0.932219	0.617585
HMDB12108	0.20498	0.0187028
HMDB12107	6.1937	0.0414225
HMDB11759	2.04855	0.0463428
HMDB11696	0.192288	0.20006
HMDB11694	0.0539756	0.225876
HMDB11664	0.023024	2.2567e-06
HMDB11587	0.769509	0.425659
HMDB11568	0.548651	0.0585707
HMDB11567	0.59163	0.0235602
HMDB11566	0.59163	0.0235602
HMDB11557	0.769509	0.425659
HMDB11538	0.548651	0.0585707
HMDB11537	0.59163	0.0235602
HMDB11536	0.59163	0.0235602
HMDB11535	0.607474	0.0099889
HMDB11511	0.20498	0.0187028
HMDB11481	0.20498	0.0187028
HMDB11316	0.139007	0.220425
HMDB11314	0.265814	0.5469
HMDB11309	0.286014	0.321001
HMDB11308	0.286014	0.321001
HMDB11283	0.139007	0.220425
HMDB11281	0.265814	0.5469
HMDB11276	0.286014	0.321001
HMDB11275	0.286014	0.321001
HMDB11259	0.265814	0.5469
HMDB11252	0.139007	0.220425
HMDB11251	0.139007	0.220425
HMDB11249	0.265814	0.5469
HMDB11244	0.286014	0.321001
HMDB11241	0.139007	0.220425
HMDB11239	0.569432	0.629285
HMDB11224	0.265814	0.5469
HMDB11217	0.286014	0.321001
HMDB11215	0.139007	0.220425
HMDB11208	0.569432	0.629285
HMDB11201	0.192288	0.20006
HMDB11188	1.66647	0.217938
HMDB11148	0.362937	0.00850016
HMDB11131	0.607474	0.0099889
HMDB11130	0.410413	0.0149595
HMDB11129	0.410413	0.0149595
HMDB10715	0.936355	0.637337
HMDB10566	10.6205	0.334879
HMDB10565	1.27386	0.328358
HMDB10560	0.20498	0.0187028
HMDB10517	6.1937	0.0414225
HMDB10403	0.496709	0.161992
HMDB10402	0.496709	0.161992
HMDB10397	0.59865	0.253926
HMDB10394	0.401674	0.0350694
HMDB10393	0.401674	0.0350694
HMDB10392	0.34105	0.0128886
HMDB10391	0.362937	0.00850016
HMDB10388	0.953457	0.664778
HMDB10387	0.953457	0.664778
HMDB10386	0.292805	0.185103
HMDB10381	0.410413	0.0149595
HMDB10379	0.718712	0.53475
HMDB10340	1.91447	0.158275
HMDB09755	0.0539756	0.225876
HMDB09754	0.0539756	0.225876
HMDB09748	0.0539756	0.225876
HMDB09747	0.286014	0.321001
HMDB09745	0.394542	0.157116
HMDB09723	0.0539756	0.225876
HMDB09716	0.0539756	0.225876
HMDB09713	0.394542	0.157116
HMDB09682	10.6205	0.334879
HMDB09650	10.6205	0.334879
HMDB09617	10.6205	0.334879
HMDB09592	0.0539756	0.225876
HMDB09585	0.328645	0.146303
HMDB09561	0.0539756	0.225876
HMDB09555	0.328645	0.146303
HMDB09549	1.27386	0.328358
HMDB09548	10.6205	0.334879
HMDB09530	0.0539756	0.225876
HMDB09529	0.0539756	0.225876
HMDB09524	0.328645	0.146303
HMDB09523	0.328645	0.146303
HMDB09519	0.0539756	0.225876
HMDB09517	0.394542	0.157116
HMDB09499	0.0539756	0.225876
HMDB09498	0.0539756	0.225876
HMDB09492	0.328645	0.146303
HMDB09488	0.0539756	0.225876
HMDB09487	0.0539756	0.225876
HMDB09485	0.394542	0.157116
HMDB09455	10.6205	0.334879
HMDB09454	10.6205	0.334879
HMDB09435	0.0539756	0.225876
HMDB09427	0.328645	0.146303
HMDB09423	10.6205	0.334879
HMDB09402	0.0539756	0.225876
HMDB09394	0.328645	0.146303
HMDB09390	10.6205	0.334879
HMDB09370	0.0539756	0.225876
HMDB09362	0.328645	0.146303
HMDB09359	10.6205	0.334879
HMDB09358	10.6205	0.334879
HMDB09352	10.6205	0.334879
HMDB09337	0.0539756	0.225876
HMDB09329	0.328645	0.146303
HMDB09326	10.6205	0.334879
HMDB09325	10.6205	0.334879
HMDB09319	10.6205	0.334879
HMDB09305	0.0539756	0.225876
HMDB09297	0.328645	0.146303
HMDB09294	10.6205	0.334879
HMDB09287	10.6205	0.334879
HMDB09266	0.328645	0.146303
HMDB09265	0.328645	0.146303
HMDB09262	0.0539756	0.225876
HMDB09255	0.394542	0.157116
HMDB09240	0.0539756	0.225876
HMDB09235	0.328645	0.146303
HMDB09234	0.328645	0.146303
HMDB09230	0.0539756	0.225876
HMDB09224	0.394542	0.157116
HMDB09223	0.394542	0.157116
HMDB09219	2.83111	0.293796
HMDB09217	10.6205	0.334879
HMDB09211	0.0539756	0.225876
HMDB09204	0.328645	0.146303
HMDB09198	10.6205	0.334879
HMDB09179	0.0539756	0.225876
HMDB09172	0.328645	0.146303
HMDB09167	10.6205	0.334879
HMDB09166	10.6205	0.334879
HMDB09156	10.6205	0.334879
HMDB09146	0.0539756	0.225876
HMDB09139	0.328645	0.146303
HMDB09134	10.6205	0.334879
HMDB09133	10.6205	0.334879
HMDB09123	10.6205	0.334879
HMDB09107	0.328645	0.146303
HMDB09103	10.6205	0.334879
HMDB09102	10.6205	0.334879
HMDB09092	10.6205	0.334879
HMDB09091	10.6205	0.334879
HMDB09072	0.0539756	0.225876
HMDB09071	10.6205	0.334879
HMDB09064	0.394542	0.157116
HMDB09060	10.6205	0.334879
HMDB09039	0.0539756	0.225876
HMDB09038	10.6205	0.334879
HMDB09031	0.394542	0.157116
HMDB09027	10.6205	0.334879
HMDB09009	0.328645	0.146303
HMDB09007	0.0539756	0.225876
HMDB08999	0.394542	0.157116
HMDB08996	10.6205	0.334879
HMDB08995	10.6205	0.334879
HMDB08989	10.6205	0.334879
HMDB08980	0.0539756	0.225876
HMDB08978	10.6205	0.334879
HMDB08977	10.6205	0.334879
HMDB08973	0.394542	0.157116
HMDB08967	10.6205	0.334879
HMDB08948	0.0539756	0.225876
HMDB08946	10.6205	0.334879
HMDB08941	0.394542	0.157116
HMDB08936	10.6205	0.334879
HMDB08935	10.6205	0.334879
HMDB08925	10.6205	0.334879
HMDB08915	0.286014	0.321001
HMDB08909	1.27386	0.328358
HMDB08899	2.83111	0.293796
HMDB08881	0.394542	0.157116
HMDB08876	10.6205	0.334879
HMDB08849	0.394542	0.157116
HMDB08833	10.6205	0.334879
HMDB08789	0.139007	0.220425
HMDB08788	0.192288	0.20006
HMDB08756	0.192288	0.20006
HMDB08740	0.299141	0.0556663
HMDB08739	0.299141	0.0556663
HMDB08732	0.703408	0.409518
HMDB08731	0.703408	0.409518
HMDB08729	0.299141	0.0556663
HMDB08728	0.299141	0.0556663
HMDB08725	2.99874	0.232783
HMDB08708	0.299141	0.0556663
HMDB08700	0.703408	0.409518
HMDB08697	0.299141	0.0556663
HMDB08693	2.99874	0.232783
HMDB08689	1.28128	0.357476
HMDB08675	0.299141	0.0556663
HMDB08667	0.703408	0.409518
HMDB08664	0.299141	0.0556663
HMDB08660	2.99874	0.232783
HMDB08656	1.28128	0.357476
HMDB08653	0.265814	0.5469
HMDB08633	0.299141	0.0556663
HMDB08632	0.299141	0.0556663
HMDB08628	0.192288	0.20006
HMDB08626	0.299141	0.0556663
HMDB08625	0.328645	0.146303
HMDB08624	1.28128	0.357476
HMDB08623	0.473594	0.120219
HMDB08598	0.192288	0.20006
HMDB08597	0.265814	0.5469
HMDB08596	0.265814	0.5469
HMDB08593	0.139007	0.220425
HMDB08591	0.703408	0.409518
HMDB08586	0.265814	0.5469
HMDB08567	0.192288	0.20006
HMDB08566	0.192288	0.20006
HMDB08565	0.265814	0.5469
HMDB08562	0.139007	0.220425
HMDB08561	0.192288	0.20006
HMDB08560	0.0539756	0.225876
HMDB08558	0.286014	0.321001
HMDB08536	0.192288	0.20006
HMDB08535	0.265814	0.5469
HMDB08534	0.265814	0.5469
HMDB08529	0.192288	0.20006
HMDB08526	0.286014	0.321001
HMDB08517	0.299141	0.0556663
HMDB08516	0.299141	0.0556663
HMDB08510	0.703408	0.409518
HMDB08509	0.703408	0.409518
HMDB08506	0.299141	0.0556663
HMDB08499	2.99874	0.232783
HMDB08498	2.99874	0.232783
HMDB08495	1.28128	0.357476
HMDB08485	0.299141	0.0556663
HMDB08478	0.703408	0.409518
HMDB08475	0.299141	0.0556663
HMDB08474	0.299141	0.0556663
HMDB08471	0.192288	0.20006
HMDB08467	2.99874	0.232783
HMDB08464	0.299141	0.0556663
HMDB08463	1.28128	0.357476
HMDB08462	0.473594	0.120219
HMDB08452	0.299141	0.0556663
HMDB08445	0.703408	0.409518
HMDB08442	0.299141	0.0556663
HMDB08441	0.299141	0.0556663
HMDB08438	0.192288	0.20006
HMDB08434	2.99874	0.232783
HMDB08431	0.299141	0.0556663
HMDB08430	1.28128	0.357476
HMDB08429	0.473594	0.120219
HMDB08423	0.139007	0.220425
HMDB08411	0.299141	0.0556663
HMDB08410	0.299141	0.0556663
HMDB08406	0.265814	0.5469
HMDB08404	2.99874	0.232783
HMDB08403	2.99874	0.232783
HMDB08401	0.299141	0.0556663
HMDB08400	0.299141	0.0556663
HMDB08398	0.473594	0.120219
HMDB08397	0.703408	0.409518
HMDB08394	2.83111	0.293796
HMDB08391	0.139007	0.220425
HMDB08379	0.299141	0.0556663
HMDB08378	0.299141	0.0556663
HMDB08374	0.192288	0.20006
HMDB08373	0.265814	0.5469
HMDB08371	2.99874	0.232783
HMDB08370	2.99874	0.232783
HMDB08368	0.299141	0.0556663
HMDB08367	0.299141	0.0556663
HMDB08365	0.473594	0.120219
HMDB08364	0.703408	0.409518
HMDB08361	2.83111	0.293796
HMDB08360	0.139007	0.220425
HMDB08359	0.139007	0.220425
HMDB08357	0.286014	0.321001
HMDB08347	0.299141	0.0556663
HMDB08342	0.192288	0.20006
HMDB08341	0.265814	0.5469
HMDB08339	2.99874	0.232783
HMDB08336	0.299141	0.0556663
HMDB08333	0.139007	0.220425
HMDB08332	0.703408	0.409518
HMDB08329	2.83111	0.293796
HMDB08328	1.27386	0.328358
HMDB08325	0.265814	0.5469
HMDB08311	0.192288	0.20006
HMDB08310	0.192288	0.20006
HMDB08309	0.265814	0.5469
HMDB08305	0.299141	0.0556663
HMDB08304	0.299141	0.0556663
HMDB08302	0.139007	0.220425
HMDB08301	0.139007	0.220425
HMDB08300	0.192288	0.20006
HMDB08298	0.286014	0.321001
HMDB08297	0.394542	0.157116
HMDB08296	1.27386	0.328358
HMDB08294	0.265814	0.5469
HMDB08293	0.265814	0.5469
HMDB08291	0.139007	0.220425
HMDB08280	0.192288	0.20006
HMDB08279	0.192288	0.20006
HMDB08278	0.265814	0.5469
HMDB08277	0.265814	0.5469
HMDB08273	0.299141	0.0556663
HMDB08270	0.139007	0.220425
HMDB08269	0.192288	0.20006
HMDB08268	0.192288	0.20006
HMDB08266	0.286014	0.321001
HMDB08254	0.703408	0.409518
HMDB08253	0.703408	0.409518
HMDB08249	0.192288	0.20006
HMDB08243	2.99874	0.232783
HMDB08241	0.299141	0.0556663
HMDB08236	1.28128	0.357476
HMDB08235	1.28128	0.357476
HMDB08234	0.473594	0.120219
HMDB08222	0.703408	0.409518
[truncated: 278 more rows]
